# Supplementary material for: 2,2′-(p-Phenyl­ene)bis­(1,4,5,6-tetra­hydro­pyrimidinium) bis­[dicyanidoargentate(I)]
Source: Acta Crystallogr Sect E Struct Rep Online. 2008 Jun 7;64(Pt 7):m858. doi: 10.1107/S1600536808015791 (PMC2961762; doi:10.1107/S1600536808015791)
Supplement: Supplementary file 2 [file e-64-0m858-Isup2.hkl]

# 
# h,k,l, Fc-squared, Fo-squared, sigma(Fo-squared) and status flag 
# 
data_I
_shelx_title ' 1 in P-1' 
_shelx_refln_list_code          4 
_shelx_F_calc_maximum      157.57 
_exptl_crystal_F_000       278.00 
_reflns_d_resolution_high  0.8109 
 
loop_ 
 _symmetry_equiv_pos_as_xyz 
 'x, y, z' 
 '-x, -y, -z' 
 
_cell_length_a     6.6930 
_cell_length_b     7.2760 
_cell_length_c    11.4982 
_cell_angle_alpha  89.963 
_cell_angle_beta   87.318 
_cell_angle_gamma  68.066 
 
_shelx_F_squared_multiplier     1.000 
 
loop_ 
 _refln_index_h 
 _refln_index_k 
 _refln_index_l 
 _refln_F_squared_calc 
 _refln_F_squared_meas 
 _refln_F_squared_sigma 
 _refln_observed_status 
   1   0   0      221.54      225.72      4.85 o 
   2   0   0     6323.94     7104.41    107.71 o 
   3   0   0       54.94       58.68      2.07 o 
   4   0   0      927.83      910.97     15.62 o 
   5   0   0       37.40       32.34      2.18 o 
   6   0   0        2.50        0.09      1.41 o 
   7   0   0        7.58        7.40      3.74 o 
  -7   1   0        2.51       11.80      4.33 o 
  -6   1   0      134.48      141.68     18.85 o 
  -5   1   0        8.48        8.31      1.56 o 
  -4   1   0      460.31      436.94      8.56 o 
  -3   1   0        0.91        2.60      0.79 o 
  -2   1   0     1231.55     1200.38     19.16 o 
  -1   1   0      253.07      234.12      4.43 o 
   0   1   0     1877.87     2281.45     61.69 o 
   1   1   0      163.90      177.06      4.04 o 
   2   1   0    11408.12    12432.57    187.70 o 
   3   1   0       66.37       69.28      2.15 o 
   4   1   0     1014.00     1025.78     17.17 o 
   5   1   0       16.43       18.86      1.89 o 
   6   1   0      395.59      400.82      8.68 o 
   7   1   0        0.13       -3.52      3.23 o 
  -6   2   0       26.30       31.10      3.72 o 
  -5   2   0      105.60      121.29     10.83 o 
  -4   2   0      269.01      249.73     10.59 o 
  -3   2   0       83.02       91.30      2.86 o 
  -2   2   0     1778.68     1796.29     28.39 o 
   0   2   0     2535.07     2624.51     40.24 o 
   1   2   0      246.98      211.46      3.88 o 
   2   2   0     7080.95     7391.83    112.01 o 
   3   2   0      975.51      966.88     15.72 o 
   4   2   0     1203.86     1149.00     18.91 o 
   5   2   0      320.82      335.92      7.09 o 
   6   2   0       35.20       46.88      3.39 o 
   7   2   0        7.40       12.49      4.27 o 
   8   2   0        1.46        8.39      4.12 o 
  -6   3   0       27.24       28.33      3.93 o 
  -5   3   0       66.95       70.94      4.78 o 
  -4   3   0      138.43      128.32      6.10 o 
  -3   3   0      223.24      224.47      7.05 o 
  -2   3   0      677.39      669.62     11.69 o 
  -1   3   0     1161.09     1277.34     20.55 o 
   0   3   0     1811.73     1957.05     30.58 o 
   1   3   0      884.86      841.49     13.69 o 
   2   3   0      422.60      366.68      6.52 o 
   3   3   0      700.40      694.70     11.65 o 
   4   3   0     1286.29     1251.14     20.36 o 
   5   3   0      149.79      149.65      5.29 o 
   6   3   0       44.06       46.91      5.11 o 
   7   3   0        7.30        7.06      3.69 o 
   8   3   0       14.84       21.15      5.09 o 
  -5   4   0       25.04       23.43      3.56 o 
  -4   4   0       78.26       66.21      4.63 o 
  -3   4   0      405.54      414.46     12.76 o 
  -2   4   0      158.65      139.39      5.55 o 
  -1   4   0      399.02      332.45     28.08 o 
   0   4   0      489.62      472.26      8.61 o 
   1   4   0      465.78      423.58      7.79 o 
   2   4   0      883.37      856.01     14.25 o 
   3   4   0      162.77      163.94      3.78 o 
   4   4   0      390.91      347.71      8.80 o 
   5   4   0      300.38      291.23      9.29 o 
   6   4   0      194.97      190.10     13.62 o 
   7   4   0      108.15      128.37      8.73 o 
   8   4   0        0.39       -1.53      3.66 o 
  -4   5   0       47.90       44.99      4.36 o 
  -3   5   0       77.16       81.36      4.98 o 
  -2   5   0       91.98       98.33      4.77 o 
  -1   5   0      520.46      514.13     12.95 o 
   0   5   0      194.32      205.52      6.46 o 
   1   5   0      928.13      853.39     38.28 o 
   2   5   0      218.45      197.54      4.61 o 
   3   5   0      630.24      607.75     13.59 o 
   4   5   0       52.25       51.89      3.26 o 
   5   5   0       99.23      123.73      7.11 o 
   6   5   0       24.47       18.02      4.10 o 
   7   5   0        9.81       20.69      4.73 o 
   8   5   0        3.99        5.00      3.98 o 
  -3   6   0       41.15       43.40      4.41 o 
  -2   6   0       52.24       54.77      4.37 o 
  -1   6   0      208.76      195.54     11.21 o 
   0   6   0       12.35       12.06      2.22 o 
   1   6   0      107.62      100.84      4.38 o 
   2   6   0       11.12       13.91      4.65 o 
   3   6   0      149.52      148.39      5.36 o 
   4   6   0       23.46       20.57      4.72 o 
   5   6   0       58.11       63.06      4.00 o 
   6   6   0       19.86       16.18      4.51 o 
   7   6   0       50.48       65.93      7.57 o 
  -2   7   0        1.83        3.47      2.87 o 
  -1   7   0      100.86       96.12      5.56 o 
   0   7   0        6.61        9.50      2.36 o 
   1   7   0      301.79      316.88     20.87 o 
   2   7   0        4.66        4.03      2.96 o 
   3   7   0       47.37       50.53      5.53 o 
   4   7   0        0.49        4.60      2.29 o 
   5   7   0       35.66       37.98      3.80 o 
   6   7   0        3.93        8.32      4.27 o 
   7   7   0        0.04        4.46      4.22 o 
   0   8   0        3.65        3.38      2.52 o 
   2   8   0       10.21       13.58      4.32 o 
   3   8   0      131.26      146.68      9.51 o 
   4   8   0        1.82        2.30      3.35 o 
   5   8   0       13.25       22.46      5.43 o 
   6   8   0        1.25       -0.87      4.27 o 
  -6  -8   1        1.65       -0.12      4.46 o 
  -5  -8   1       10.69       14.85      4.34 o 
  -4  -8   1       16.64       26.51      5.17 o 
  -3  -8   1        1.56        7.18      3.61 o 
  -2  -8   1        2.40        5.72      3.52 o 
  -1  -8   1        8.46       13.12      4.15 o 
   0  -8   1       24.15       20.98      5.26 o 
  -7  -7   1        8.25        1.75      4.41 o 
  -6  -7   1        4.08       16.03      4.78 o 
  -5  -7   1       24.66       28.94      4.15 o 
  -4  -7   1       36.04       40.35      3.62 o 
  -3  -7   1      154.06      156.63      8.85 o 
  -2  -7   1      138.36      147.12      8.71 o 
  -1  -7   1       97.98      120.77      8.08 o 
   0  -7   1       48.44       50.59      6.17 o 
   1  -7   1       52.76       54.74     10.07 o 
   2  -7   1       12.70       13.89      2.79 o 
  -7  -6   1       29.33       29.18      5.70 o 
  -6  -6   1       13.17       17.00      3.01 o 
  -5  -6   1       88.52       83.41      4.66 o 
  -4  -6   1        0.08        2.36      1.85 o 
  -3  -6   1      160.75      151.35      5.71 o 
  -2  -6   1        1.96        2.69      2.18 o 
  -1  -6   1      277.89      253.68     10.12 o 
   0  -6   1       42.62       41.11      3.20 o 
   1  -6   1      133.57      135.53      5.80 o 
   2  -6   1       88.93       78.01      4.98 o 
   3  -6   1       69.65       76.82      5.27 o 
  -8  -5   1        1.36       -0.27      4.00 o 
  -7  -5   1       29.46       37.40      5.94 o 
  -6  -5   1        3.20        8.05      2.90 o 
  -5  -5   1      318.93      320.77      9.23 o 
  -4  -5   1       22.39       29.65      4.54 o 
  -3  -5   1      177.75      168.29      5.46 o 
  -2  -5   1       32.56       29.96      2.66 o 
  -1  -5   1      519.52      495.85     17.36 o 
   0  -5   1       53.19       55.72      8.87 o 
   1  -5   1      381.47      380.04     17.20 o 
   2  -5   1        0.95        2.19      1.63 o 
   3  -5   1      138.31      126.17      5.90 o 
   4  -5   1       14.43       22.71      3.43 o 
  -8  -4   1        0.04        3.40      4.05 o 
  -7  -4   1       21.02       22.19      4.90 o 
  -6  -4   1       25.07       32.15      3.17 o 
  -5  -4   1      479.06      491.79     25.15 o 
  -4  -4   1        1.41        3.54      1.51 o 
  -3  -4   1     2858.41     2874.09     54.73 o 
  -2  -4   1       41.24       43.46      1.74 o 
  -1  -4   1     1012.39      930.98     23.53 o 
   0  -4   1      255.99      292.18      5.77 o 
   1  -4   1      904.69      792.90     40.90 o 
   2  -4   1        8.09        8.77      1.87 o 
   3  -4   1      132.37      141.82      5.83 o 
   4  -4   1        0.10        3.31      2.01 o 
   5  -4   1       45.84       49.50      4.59 o 
  -8  -3   1        0.01        4.85      4.15 o 
  -7  -3   1       79.99       85.35      5.01 o 
  -6  -3   1       89.29       87.04      5.05 o 
  -5  -3   1      358.15      348.52     17.57 o 
  -4  -3   1       43.83       35.03      2.44 o 
  -3  -3   1     2625.27     2635.83     50.01 o 
  -2  -3   1      345.70      330.95      5.97 o 
  -1  -3   1     2424.45     2418.13     37.37 o 
   0  -3   1        0.81        1.84      0.58 o 
   1  -3   1      740.32      666.80     14.50 o 
   2  -3   1       83.08       91.27      4.29 o 
   3  -3   1      562.20      528.11     12.96 o 
   4  -3   1       38.07       27.42      2.98 o 
   5  -3   1       88.56       91.20      5.31 o 
   6  -3   1       10.62        7.36      2.75 o 
  -8  -2   1        0.05       -0.17      3.95 o 
  -7  -2   1        3.24        7.58      2.52 o 
  -6  -2   1       10.60        8.57      3.37 o 
  -5  -2   1      284.97      288.22      7.98 o 
  -4  -2   1      139.01      117.92      4.85 o 
  -3  -2   1     2473.63     2457.98     38.16 o 
  -2  -2   1      813.90      762.90     15.28 o 
  -1  -2   1    24828.10    24046.11    363.35 o 
   0  -2   1     4561.26     5017.47     76.23 o 
   1  -2   1     3859.63     4193.37     79.46 o 
   2  -2   1      611.08      606.57     10.38 o 
   3  -2   1      608.36      593.32     10.64 o 
   4  -2   1       95.66       94.80      5.57 o 
   5  -2   1        6.88       10.30      2.32 o 
   6  -2   1        6.20        5.49      2.42 o 
  -7  -1   1       46.86       40.85      3.85 o 
  -6  -1   1        6.56        5.29      1.96 o 
  -5  -1   1      201.78      219.59      5.43 o 
  -4  -1   1       64.98       63.54      3.83 o 
  -3  -1   1      796.80      761.35     12.74 o 
  -2  -1   1      602.09      578.46      9.53 o 
  -1  -1   1      435.26      454.88      9.06 o 
   0  -1   1     2009.54     2437.71     45.99 o 
   1  -1   1    10115.13    11808.96    220.26 o 
   2  -1   1     1254.94     1315.93     20.87 o 
   3  -1   1      652.04      672.90     11.64 o 
   4  -1   1      134.69      116.11      6.46 o 
   5  -1   1      605.39      648.47     15.52 o 
   6  -1   1       14.98       12.16      2.59 o 
   7  -1   1       19.34       26.93      5.46 o 
  -7   0   1        0.05       -0.39      2.67 o 
  -6   0   1      265.53      272.98      6.89 o 
  -5   0   1       76.71       73.30      5.12 o 
  -4   0   1      411.48      385.78      7.70 o 
  -3   0   1      589.19      605.12     10.52 o 
  -2   0   1      646.74      642.37     10.65 o 
  -1   0   1     3261.36     3780.28     57.44 o 
   1   0   1     4298.23     5076.99     93.13 o 
   2   0   1     4372.75     4889.12     74.38 o 
   3   0   1     1200.34     1192.74     19.27 o 
   4   0   1      821.00      799.27     13.86 o 
   5   0   1        4.09        9.71      1.41 o 
   6   0   1       82.76       86.81      3.70 o 
  -7   1   1       32.79       25.83      3.82 o 
  -6   1   1       58.60       59.21     10.04 o 
  -5   1   1       20.56       17.99      1.98 o 
  -4   1   1      729.85      727.24     13.03 o 
  -3   1   1      415.39      409.46      7.78 o 
  -2   1   1     3774.72     4223.48     64.70 o 
  -1   1   1      806.02      882.23     20.31 o 
   0   1   1     9640.93    10930.55    282.30 o 
   1   1   1      372.50      337.14     27.20 o 
   2   1   1     5141.71     5537.79     84.04 o 
   3   1   1     1782.08     1897.58     29.74 o 
   4   1   1     1195.74     1195.21     19.70 o 
   5   1   1       26.18       30.60      2.10 o 
   6   1   1       33.59       26.97      2.30 o 
   7   1   1        1.57        5.19      3.42 o 
  -6   2   1       61.03       75.18      5.04 o 
  -5   2   1       64.09       57.00      4.05 o 
  -4   2   1      645.47      623.70     11.72 o 
  -3   2   1       13.69       15.46      1.41 o 
  -2   2   1      961.61      864.88     14.51 o 
  -1   2   1      217.54      238.61      4.70 o 
   0   2   1     1761.04     1846.70     35.55 o 
   1   2   1     1160.20     1212.86     19.07 o 
   2   2   1     2372.95     2425.52     37.35 o 
   3   2   1      478.30      453.64      8.03 o 
   4   2   1     2393.56     2478.39     38.90 o 
   5   2   1      451.61      463.82      9.09 o 
   6   2   1      528.20      504.70     13.20 o 
   7   2   1        8.04        6.04      3.76 o 
   8   2   1       18.90       20.21      5.07 o 
  -6   3   1       42.22       45.04      6.10 o 
  -5   3   1       19.41       13.44      2.82 o 
  -4   3   1      282.07      286.55      8.87 o 
  -3   3   1       14.43       16.69      2.27 o 
  -2   3   1     2089.18     2234.58     35.46 o 
  -1   3   1       44.24       47.90      1.87 o 
   0   3   1     3052.52     3143.99     48.51 o 
   1   3   1        0.08        2.39      1.20 o 
   2   3   1     2641.56     2587.84     40.02 o 
   3   3   1       18.87       16.51      1.75 o 
   4   3   1      547.85      516.94      9.34 o 
   5   3   1        1.29        3.66      1.45 o 
   6   3   1      163.02      140.74      8.22 o 
   7   3   1       21.60       23.36      4.71 o 
   8   3   1        7.55        5.65      3.86 o 
  -5   4   1       22.06       22.89      3.94 o 
  -4   4   1      135.42      129.77      8.70 o 
  -3   4   1       11.93       11.71      2.18 o 
  -2   4   1      737.40      766.43     17.63 o 
  -1   4   1      105.94      106.14      3.53 o 
   0   4   1     1081.57     1107.85     18.34 o 
   1   4   1        0.03        0.06      0.63 o 
   2   4   1      685.12      612.95     10.69 o 
   4   4   1      426.74      385.94      9.45 o 
   5   4   1        2.30        0.25      1.34 o 
   6   4   1      212.76      211.45     10.26 o 
   7   4   1        2.72        2.26      3.40 o 
   8   4   1       61.56       71.99      7.67 o 
  -4   5   1       86.37       82.95      5.50 o 
  -3   5   1      101.64       91.14      8.27 o 
  -2   5   1      323.47      304.87      9.31 o 
  -1   5   1       33.72       30.78      3.53 o 
   0   5   1     1174.44     1156.90     24.53 o 
   1   5   1      231.22      205.98      4.82 o 
   2   5   1      528.44      500.17      9.33 o 
   3   5   1       21.00       22.76      3.14 o 
   4   5   1      206.17      186.18      6.02 o 
   5   5   1       51.78       60.15      5.30 o 
   6   5   1        3.10        4.39      3.30 o 
   7   5   1       18.41       18.12      4.71 o 
   8   5   1        4.43       14.00      4.56 o 
  -3   6   1       21.17       18.04      3.16 o 
  -2   6   1       93.51      100.73      8.55 o 
  -1   6   1       87.50       78.90      4.64 o 
   0   6   1      233.93      248.39      7.97 o 
   1   6   1      258.71      247.31      7.49 o 
   2   6   1      603.38      608.31     11.36 o 
   3   6   1      193.20      199.37      6.32 o 
   4   6   1      112.15      112.08      4.76 o 
   5   6   1        5.24       10.55      3.78 o 
   6   6   1       44.20       42.50      5.77 o 
   7   6   1        0.80       -1.33      3.59 o 
  -2   7   1       37.45       45.34      4.49 o 
  -1   7   1       42.07       41.49      4.06 o 
   0   7   1       76.27       81.42      4.89 o 
   1   7   1       17.76       23.81      2.88 o 
   2   7   1       47.19       57.49      5.85 o 
   3   7   1      107.62      109.57      5.06 o 
   4   7   1       69.13       67.99      4.44 o 
   5   7   1       41.18       57.34      6.19 o 
   6   7   1       20.74       25.42      5.53 o 
   7   7   1       16.11       22.10      5.22 o 
   0   8   1       18.24       23.47      3.49 o 
   1   8   1       53.54       60.54      7.01 o 
   2   8   1       34.97       33.16      5.51 o 
   3   8   1       11.14       20.93      4.88 o 
   5   8   1       17.52       15.57      4.85 o 
   6   8   1        0.27        6.99      4.71 o 
  -5  -8   2        1.57        0.65      3.35 o 
  -4  -8   2        5.51        8.34      3.95 o 
  -3  -8   2       15.64        9.70      4.05 o 
  -2  -8   2       44.62       64.28      6.91 o 
  -1  -8   2        0.16        5.94      3.61 o 
  -7  -7   2        1.36        0.73      4.00 o 
  -6  -7   2       36.12       50.49      4.65 o 
  -5  -7   2        3.18        1.74      2.58 o 
  -4  -7   2       30.05       34.91      3.52 o 
  -3  -7   2        1.17        0.46      2.60 o 
  -2  -7   2       35.78       32.55      4.90 o 
  -1  -7   2        2.88        3.23      2.74 o 
   0  -7   2       65.47       61.89      4.39 o 
   1  -7   2       13.21       18.68      3.28 o 
   2  -7   2       26.60       21.85      4.22 o 
  -7  -6   2        0.11        2.79      4.27 o 
  -6  -6   2       74.65       87.76      5.20 o 
  -5  -6   2       37.60       27.28      3.23 o 
  -4  -6   2      421.83      447.86     27.46 o 
  -3  -6   2      174.72      155.11      5.61 o 
  -2  -6   2      208.73      222.17     10.24 o 
  -1  -6   2      158.56      164.14      5.81 o 
   0  -6   2      123.54      120.16      5.89 o 
   1  -6   2       28.36       31.96      3.31 o 
   2  -6   2       16.52       18.30      3.07 o 
   3  -6   2        9.98       10.20      2.80 o 
  -7  -5   2       27.92       24.90      3.60 o 
  -6  -5   2       35.28       40.66      3.86 o 
  -5  -5   2       43.99       38.04      3.33 o 
  -4  -5   2      214.11      225.15      7.20 o 
  -3  -5   2      324.60      319.44      8.50 o 
  -2  -5   2      373.58      391.58      9.56 o 
  -1  -5   2      111.79      106.32      5.94 o 
   0  -5   2      195.57      188.35      6.17 o 
   1  -5   2      153.97      146.82      5.58 o 
   2  -5   2      249.01      220.47     15.23 o 
   3  -5   2       40.09       36.32      3.77 o 
   4  -5   2       23.69       26.62      3.78 o 
  -8  -4   2        0.34        4.56      3.98 o 
  -7  -4   2        1.20       -0.13      2.15 o 
  -6  -4   2       34.07       44.00      3.56 o 
  -5  -4   2      137.16      124.38      7.42 o 
  -4  -4   2      419.61      386.99      9.73 o 
  -3  -4   2      489.54      452.66     10.66 o 
  -2  -4   2     2352.11     2346.09     36.70 o 
  -1  -4   2     2809.80     2961.26     45.94 o 
   0  -4   2      623.34      595.13     13.44 o 
   1  -4   2      579.84      543.00     12.87 o 
   2  -4   2       74.19       74.92      4.23 o 
   3  -4   2      157.69      151.54      6.01 o 
   4  -4   2       14.39       16.84      5.07 o 
   5  -4   2        1.61        0.64      2.18 o 
  -8  -3   2        1.60        6.82      4.29 o 
  -7  -3   2       20.97       26.66      3.48 o 
  -6  -3   2       50.76       56.79      3.86 o 
  -5  -3   2       89.23      100.42      4.42 o 
  -4  -3   2       96.39      104.57      7.45 o 
  -3  -3   2     1057.33     1027.21     20.90 o 
  -2  -3   2      194.37      169.34      4.74 o 
  -1  -3   2     1587.97     1627.36     25.53 o 
   0  -3   2     1216.72     1207.67     34.49 o 
   1  -3   2     1892.33     2002.45     39.44 o 
   2  -3   2       73.41       77.86      3.51 o 
   3  -3   2      284.80      263.07      7.96 o 
   4  -3   2      185.54      210.96      9.34 o 
   5  -3   2       77.74       79.20      5.08 o 
   6  -3   2       14.05       23.60      3.50 o 
  -7  -2   2      115.57      109.99      6.60 o 
  -6  -2   2        6.49        4.32      3.12 o 
  -5  -2   2      299.69      283.12      8.44 o 
  -4  -2   2       45.82       49.44      2.09 o 
  -3  -2   2     1049.94      952.35     15.56 o 
  -2  -2   2      812.04      842.16     16.86 o 
  -1  -2   2     2535.03     2560.48     39.29 o 
   0  -2   2     1577.52     1668.12     25.92 o 
   1  -2   2     4930.29     5511.29    104.01 o 
   2  -2   2      300.24      285.72      7.38 o 
   3  -2   2     1027.80      941.98     20.25 o 
   4  -2   2      127.05      113.84      4.79 o 
   5  -2   2      140.66      137.35      9.17 o 
   6  -2   2        0.04        1.51      3.04 o 
  -7  -1   2       30.95       33.90      3.68 o 
  -6  -1   2        0.88        0.34      1.92 o 
  -5  -1   2      546.11      539.54     10.42 o 
  -4  -1   2       10.19       14.34      1.77 o 
  -3  -1   2     2580.29     2583.44     40.23 o 
  -2  -1   2      357.02      346.43      6.16 o 
  -1  -1   2    13459.99    13329.84    248.81 o 
   0  -1   2      284.00      273.98      4.72 o 
   1  -1   2     7706.02     8549.05    129.37 o 
   2  -1   2      180.94      211.20      4.22 o 
   3  -1   2     2527.70     2762.16     43.10 o 
   4  -1   2        3.46        5.60      1.21 o 
   5  -1   2       28.04       32.01      2.90 o 
   6  -1   2        7.77        6.47      2.41 o 
   7  -1   2       16.57       23.24      5.36 o 
  -7   0   2       64.31       60.38      6.62 o 
  -6   0   2       23.32       19.80      2.33 o 
  -5   0   2      411.87      382.87     17.92 o 
  -4   0   2       65.09       69.11      2.65 o 
  -3   0   2      850.15      777.29     13.25 o 
  -2   0   2      203.49      198.43      4.52 o 
  -1   0   2      656.69      632.72     10.32 o 
   0   0   2       22.95       12.55      1.05 o 
   1   0   2     7198.08     8363.94    126.47 o 
   2   0   2       10.78       12.39      0.86 o 
   3   0   2     5511.39     5996.37     91.42 o 
   4   0   2       76.26       88.12      2.93 o 
   5   0   2     1468.11     1534.73     25.45 o 
   6   0   2       38.83       25.11      4.56 o 
   7   0   2       23.75       24.21      5.17 o 
  -6   1   2       19.63       22.49      3.19 o 
  -5   1   2      322.32      313.18      7.27 o 
  -4   1   2       98.14      100.09      5.59 o 
  -3   1   2     2363.22     2552.58     40.18 o 
  -2   1   2      497.92      560.44      9.80 o 
  -1   1   2     3460.03     3971.62     60.71 o 
   1   1   2     1277.87     1313.77     25.28 o 
   2   1   2      817.50      812.62     13.08 o 
   3   1   2      631.28      589.54     10.10 o 
   4   1   2      245.84      238.16      5.20 o 
   5   1   2      349.71      365.35     10.37 o 
   6   1   2        4.85        5.11      3.24 o 
   7   1   2       51.43       49.92      5.43 o 
  -6   2   2       56.42       67.27      4.88 o 
  -5   2   2       85.86       84.43      4.69 o 
  -4   2   2       44.75       52.35      2.69 o 
  -3   2   2      859.00      810.03     14.26 o 
  -2   2   2     1680.65     1897.92     30.24 o 
  -1   2   2     2440.89     2746.68     42.61 o 
   1   2   2     1633.08     1649.06     25.67 o 
   2   2   2      398.85      407.37      7.04 o 
   3   2   2      949.68      872.00     14.32 o 
   4   2   2       78.77       73.73      2.53 o 
   5   2   2      372.71      363.90      7.53 o 
   6   2   2       49.88       46.86      5.00 o 
   7   2   2      122.00      115.66      8.25 o 
   8   2   2        8.39        2.57      4.44 o 
  -6   3   2       13.79       19.73      3.27 o 
  -5   3   2       71.98       65.96      6.19 o 
  -4   3   2      365.74      326.33     16.68 o 
  -3   3   2      356.26      340.64      7.35 o 
  -2   3   2      331.48      271.58      7.89 o 
  -1   3   2     1517.30     1653.74     26.55 o 
   0   3   2     3636.80     3891.40     59.90 o 
   1   3   2     1308.02     1436.98     22.84 o 
   2   3   2      537.99      512.95      8.90 o 
   3   3   2      532.07      492.08      8.75 o 
   4   3   2      620.21      628.67     11.09 o 
   5   3   2       41.62       46.68      4.21 o 
   6   3   2       79.23       82.62      6.57 o 
   7   3   2        5.99        5.09      3.71 o 
   8   3   2        8.47       10.04      4.32 o 
  -5   4   2       22.17       18.32      6.08 o 
  -4   4   2       86.73       92.05      6.89 o 
  -3   4   2      103.67      110.18      5.16 o 
  -2   4   2      593.30      575.20     15.48 o 
  -1   4   2      397.76      410.34      8.15 o 
   0   4   2     1384.10     1370.85     27.13 o 
   1   4   2      842.46      865.65     14.65 o 
   2   4   2     2507.24     2598.08     40.61 o 
   3   4   2      256.79      229.82      4.92 o 
   4   4   2      152.80      158.44      3.98 o 
   5   4   2      118.04      101.66      6.40 o 
   6   4   2       26.92       34.06      4.92 o 
   7   4   2        7.08        9.99      3.98 o 
   8   4   2        2.14        4.27      4.37 o 
  -4   5   2       37.72       36.54      4.11 o 
  -3   5   2       53.25       56.05      5.69 o 
  -2   5   2      316.00      310.85      9.53 o 
  -1   5   2      136.94      135.45     11.33 o 
   0   5   2      306.58      298.17     10.77 o 
   1   5   2      144.11      138.12      3.86 o 
   2   5   2      846.23      788.11     29.39 o 
   3   5   2       93.66       86.10      2.92 o 
   4   5   2      492.03      472.63     16.85 o 
   5   5   2       18.57       12.32      3.49 o 
   6   5   2      145.07      150.90      8.93 o 
   7   5   2       18.19       25.57      4.95 o 
   8   5   2       12.49       16.32      5.17 o 
  -3   6   2        0.48        1.46      2.27 o 
  -2   6   2      170.05      165.74      7.07 o 
  -1   6   2        0.19       -0.50      1.49 o 
   0   6   2      542.08      548.91     21.89 o 
   1   6   2       44.35       47.77      3.32 o 
   2   6   2      138.04      145.44      7.18 o 
   3   6   2       17.42       16.72      2.31 o 
   4   6   2      187.51      162.61      5.88 o 
   5   6   2        1.46        3.57      2.96 o 
   6   6   2        0.90        5.65      3.32 o 
   7   6   2        2.52        0.78      3.95 o 
  -2   7   2       35.92       37.04      4.20 o 
  -1   7   2        0.32       -0.46      2.12 o 
   0   7   2      186.05      203.72      8.27 o 
   1   7   2       25.03       21.84      3.46 o 
   2   7   2      392.71      421.97     16.54 o 
   3   7   2        1.11        1.53      2.44 o 
   4   7   2      112.64      112.65      7.52 o 
   5   7   2        1.42        6.60      3.78 o 
   6   7   2       47.56       59.77      7.06 o 
   7   7   2        0.01        2.28      3.78 o 
   0   8   2       26.79       31.87      4.08 o 
   1   8   2        7.44        4.41      3.88 o 
   2   8   2       40.99       50.07      6.40 o 
   3   8   2        8.03        9.44      4.44 o 
   4   8   2       37.36       43.01      5.72 o 
   5   8   2        4.69        8.47      4.71 o 
   6   8   2       23.75       29.50      6.09 o 
  -5  -8   3       21.61       19.36      5.02 o 
  -4  -8   3       81.45       87.71      8.05 o 
  -3  -8   3       19.25       23.43      4.78 o 
  -2  -8   3       37.29       37.04      5.94 o 
  -1  -8   3        4.87        2.18      3.27 o 
   0  -8   3        9.73       15.04      4.08 o 
  -6  -7   3        7.24        9.77      5.58 o 
  -5  -7   3        6.84       13.80      9.19 o 
  -4  -7   3       47.95       41.50      5.55 o 
  -3  -7   3        5.66        9.65      3.66 o 
  -2  -7   3       66.08       75.29      6.86 o 
  -1  -7   3       17.47       27.48      4.88 o 
   0  -7   3       73.70       88.03      7.47 o 
   1  -7   3       38.81       39.58      5.76 o 
   2  -7   3       30.90       36.65      5.75 o 
  -7  -6   3        1.80        4.96      2.88 o 
  -6  -6   3       36.27       52.51     11.61 o 
  -5  -6   3       32.76       37.59     10.28 o 
  -4  -6   3      107.09      106.14      5.11 o 
  -3  -6   3      136.52      131.71      5.30 o 
  -2  -6   3      562.17      578.02     20.23 o 
  -1  -6   3        4.53        3.27      2.72 o 
   0  -6   3      165.65      155.90      8.32 o 
   1  -6   3        3.12        4.69      2.13 o 
   2  -6   3       78.95       77.57     10.49 o 
   3  -6   3        1.08        1.66      2.35 o 
  -7  -5   3        2.04        5.66      2.53 o 
  -6  -5   3       28.26       33.64      7.79 o 
  -5  -5   3        1.52       -0.93      1.60 o 
  -4  -5   3      416.37      424.05     11.00 o 
  -3  -5   3        0.14        1.15      2.37 o 
  -2  -5   3      435.94      429.63     14.44 o 
  -1  -5   3        9.18        7.19      1.66 o 
   0  -5   3      667.12      674.00     15.61 o 
   1  -5   3        4.90        6.38      1.82 o 
   2  -5   3       77.79       72.62      4.49 o 
   3  -5   3        2.45        0.61      2.67 o 
   4  -5   3       65.78       78.29      5.31 o 
  -7  -4   3       27.71       21.33      4.65 o 
  -6  -4   3       56.48       62.46      9.46 o 
  -5  -4   3        1.28        3.03      2.38 o 
  -4  -4   3      232.39      205.79      6.41 o 
  -3  -4   3        2.83        1.04      1.58 o 
  -2  -4   3     1352.08     1259.91     20.41 o 
  -1  -4   3       77.15       73.68      2.39 o 
   0  -4   3     1699.15     1755.89     35.18 o 
   1  -4   3       17.69       27.15      2.45 o 
   2  -4   3      608.23      582.37     14.20 o 
   3  -4   3      149.95      150.22      6.10 o 
   4  -4   3       40.52       43.72      4.05 o 
   5  -4   3       16.33       12.07      2.68 o 
  -7  -3   3        2.31        1.98      2.55 o 
  -6  -3   3      103.38      128.11      5.57 o 
  -5  -3   3       52.60       43.95      3.24 o 
  -4  -3   3      494.19      483.25     11.52 o 
  -3  -3   3      479.22      411.00      9.71 o 
  -2  -3   3     2537.42     2476.33     38.48 o 
  -1  -3   3     1480.20     1474.75     23.38 o 
   0  -3   3     2645.80     2714.48     52.34 o 
   1  -3   3       87.59       87.79     10.73 o 
   2  -3   3     1338.29     1315.81     70.78 o 
   3  -3   3       20.95       22.08      2.55 o 
   4  -3   3       29.39       28.34      3.09 o 
   5  -3   3        7.77        6.32      2.40 o 
   6  -3   3        9.33       17.54      4.32 o 
  -7  -2   3        0.04       -0.13      2.23 o 
  -6  -2   3      142.62      156.23      6.19 o 
  -5  -2   3      124.93      111.09      6.67 o 
  -4  -2   3      316.49      293.03     19.11 o 
  -3  -2   3        0.95        1.28      0.54 o 
  -2  -2   3      135.28       98.01      2.35 o 
  -1  -2   3      381.44      375.49      6.60 o 
   0  -2   3     3440.71     3439.50     52.62 o 
   1  -2   3      641.43      646.12     30.56 o 
   2  -2   3     2936.17     3195.23     61.67 o 
   3  -2   3      232.86      218.34      6.57 o 
   4  -2   3     1332.94     1325.71     28.07 o 
   5  -2   3      121.96      114.52      5.25 o 
   6  -2   3       13.22        9.51      4.24 o 
  -7  -1   3       70.65       81.98      5.26 o 
  -6  -1   3       83.55       82.98      4.66 o 
  -5  -1   3      254.93      247.01     10.81 o 
  -4  -1   3      642.14      643.90     11.62 o 
  -3  -1   3     1771.87     1737.42     27.63 o 
  -2  -1   3     1819.16     1877.37     29.34 o 
  -1  -1   3      220.23      205.75      4.75 o 
   0  -1   3       73.51       66.96      2.45 o 
   1  -1   3     1749.89     1853.90     28.76 o 
   2  -1   3      373.18      347.08      7.20 o 
   3  -1   3      518.87      494.68      8.98 o 
   4  -1   3      136.02      144.62      4.66 o 
   5  -1   3       46.77       44.64      7.07 o 
   6  -1   3       91.56      105.59      8.42 o 
   7  -1   3        5.96        2.23      3.81 o 
  -7   0   3       28.46       35.29      3.91 o 
  -6   0   3        7.81       11.05      2.60 o 
  -5   0   3      189.25      198.89      5.33 o 
  -4   0   3      319.03      293.58      6.44 o 
  -3   0   3     3132.28     3171.57     49.40 o 
  -2   0   3      683.79      673.21     11.44 o 
  -1   0   3     5199.01     5380.67    136.24 o 
   0   0   3     1354.36     1633.09     25.33 o 
   1   0   3     2217.53     2495.83     38.30 o 
   2   0   3      420.15      403.05      7.04 o 
   3   0   3      811.98      764.25     15.91 o 
   4   0   3      319.64      296.23      6.21 o 
   5   0   3      194.15      186.76      4.97 o 
   6   0   3       54.53       64.69      6.38 o 
   7   0   3       39.63       32.94      5.72 o 
  -7   1   3       26.26       33.74      5.99 o 
  -6   1   3       45.04       40.75      3.09 o 
  -5   1   3      409.28      393.70      8.59 o 
  -4   1   3      120.21      117.31      3.74 o 
  -3   1   3      566.24      515.38      9.66 o 
  -2   1   3      732.54      779.31     13.30 o 
  -1   1   3     8871.92    10192.81    154.38 o 
   0   1   3      410.16      475.19      8.15 o 
   1   1   3     2719.92     3025.00     58.58 o 
   2   1   3      399.11      430.47      9.47 o 
   3   1   3     3193.12     3623.55     55.74 o 
   4   1   3       30.37       35.29      1.82 o 
   5   1   3      422.36      386.15     23.88 o 
   6   1   3        4.31        6.80      2.17 o 
  -6   2   3        1.64        3.00      2.39 o 
  -5   2   3      175.51      166.33      6.64 o 
  -4   2   3        9.31        7.16      1.44 o 
  -3   2   3     1458.82     1545.04     25.52 o 
  -2   2   3      118.74      116.08      3.38 o 
  -1   2   3     2596.82     2786.82     43.45 o 
   0   2   3      134.83      141.16      3.73 o 
   1   2   3     8990.49     9940.34    150.30 o 
   2   2   3        0.81        1.61      0.39 o 
   3   2   3      349.29      310.75      5.84 o 
   4   2   3       29.50       31.50      2.60 o 
   5   2   3      309.42      304.90     21.53 o 
   6   2   3       20.68       27.98      2.95 o 
   7   2   3       24.05       33.43      5.29 o 
  -5   3   3       85.28       77.63      5.04 o 
  -4   3   3        3.74        2.44      3.07 o 
  -3   3   3      727.51      722.61     13.39 o 
  -2   3   3        0.01        0.45      1.08 o 
  -1   3   3     1648.67     1727.45     27.86 o 
   0   3   3       70.38       69.48      2.36 o 
   1   3   3     2847.75     2880.50     44.69 o 
   2   3   3       12.20       16.97      1.15 o 
   3   3   3     2326.99     2316.80     36.24 o 
   4   3   3       13.32       12.66      1.78 o 
   5   3   3      322.85      350.15      9.34 o 
   6   3   3        3.57        4.27      2.89 o 
   7   3   3       75.51       71.34      6.74 o 
   8   3   3        0.32        0.90      3.57 o 
  -5   4   3       46.58       52.38      4.62 o 
  -4   4   3       76.75       73.02      7.45 o 
  -3   4   3      326.03      311.94      9.60 o 
  -2   4   3      181.53      174.43      4.86 o 
  -1   4   3     1376.38     1431.40     23.82 o 
   0   4   3      108.58      104.40      3.24 o 
   1   4   3      728.57      745.34     12.98 o 
   2   4   3        2.30        2.49      0.84 o 
   3   4   3      889.15      811.16     13.98 o 
   4   4   3       72.51       74.87      3.45 o 
   5   4   3       23.08       32.87      4.22 o 
   6   4   3       10.35       15.28      3.91 o 
   7   4   3       12.00       11.23      4.17 o 
   8   4   3        0.21       -0.58      3.74 o 
  -4   5   3        1.41        1.42      2.17 o 
  -3   5   3       87.64       91.86     12.58 o 
  -2   5   3       62.80       61.76      5.20 o 
  -1   5   3      450.54      479.85     22.85 o 
   0   5   3      526.98      487.58     11.63 o 
   1   5   3     1379.54     1394.87     30.35 o 
   2   5   3      344.30      347.04      7.18 o 
   3   5   3      521.91      504.54      9.56 o 
   4   5   3       70.84       76.00      5.75 o 
   5   5   3      346.70      304.88     12.76 o 
   6   5   3        9.70       11.96      4.05 o 
   7   5   3        0.41        0.07      3.23 o 
  -3   6   3       73.25       77.21     16.16 o 
  -2   6   3       38.28       37.71      3.89 o 
  -1   6   3      131.59      127.83      5.95 o 
   0   6   3       81.23       80.57      4.58 o 
   1   6   3      100.75      107.64      7.74 o 
   2   6   3      226.78      220.56      5.61 o 
   3   6   3      189.97      173.53      9.07 o 
   4   6   3       95.85      105.83      7.01 o 
   5   6   3       78.85       81.26      6.69 o 
   6   6   3       51.10       50.58      6.02 o 
   7   6   3       49.91       52.20      6.65 o 
  -2   7   3       22.19       20.96      3.82 o 
  -1   7   3       47.51       50.55      4.54 o 
   0   7   3       47.62       45.55      4.07 o 
   1   7   3      147.73      147.50      6.13 o 
   2   7   3       89.17       90.70      4.66 o 
   3   7   3       61.13       69.01      6.06 o 
   4   7   3       50.47       72.41      6.38 o 
   5   7   3        7.15       14.04      4.15 o 
   6   7   3       10.18       13.85      4.49 o 
   0   8   3       77.48       80.36      5.51 o 
   1   8   3        6.40        7.05      2.58 o 
   2   8   3       54.89       65.03      7.30 o 
   4   8   3       61.64       76.43      7.08 o 
   5   8   3        7.11        4.90      4.44 o 
  -5  -8   4       17.37       20.13      5.09 o 
  -4  -8   4        9.44        9.44      4.15 o 
  -3  -8   4       48.72       56.03      6.67 o 
  -2  -8   4        5.92        6.16      3.71 o 
  -1  -8   4       16.10       18.87      4.97 o 
   0  -8   4       10.17       19.65      5.55 o 
  -6  -7   4        7.96       10.07      3.17 o 
  -5  -7   4       57.00       66.93      4.96 o 
  -4  -7   4       29.36       24.79      4.85 o 
  -3  -7   4       63.03       69.23      6.91 o 
  -2  -7   4        9.59       21.59      4.46 o 
  -1  -7   4       89.74       95.86      7.71 o 
   0  -7   4       12.36       21.66      4.39 o 
   1  -7   4        4.17        2.18      3.69 o 
  -7  -6   4        2.39        3.01      2.58 o 
  -6  -6   4        0.87        0.89      2.58 o 
  -5  -6   4        9.95       19.72      3.11 o 
  -4  -6   4       19.86       18.26      2.78 o 
  -3  -6   4      209.24      224.38     10.82 o 
  -2  -6   4       13.99       16.11      3.69 o 
  -1  -6   4      285.26      259.06     11.79 o 
   0  -6   4       84.65       87.79      4.64 o 
   1  -6   4      181.20      169.47      6.82 o 
   2  -6   4       74.60       79.09      5.21 o 
   3  -6   4        2.04        4.08      2.52 o 
  -7  -5   4        6.30       12.77      3.48 o 
  -6  -5   4       33.94       36.50      5.80 o 
  -5  -5   4       53.92       59.24      4.05 o 
  -4  -5   4      111.17      102.78      5.06 o 
  -3  -5   4      170.89      172.59      7.52 o 
  -2  -5   4      665.52      611.84     13.80 o 
  -1  -5   4      335.42      316.50      8.55 o 
   0  -5   4      153.25      153.88     10.42 o 
   1  -5   4      198.78      184.77     12.98 o 
   2  -5   4       75.26       80.08      9.76 o 
   3  -5   4       25.80       28.90      4.20 o 
   4  -5   4        2.19        1.32      2.39 o 
  -7  -4   4       26.22       30.07      6.46 o 
  -6  -4   4       51.45       47.94      3.99 o 
  -5  -4   4       20.42       27.95      3.11 o 
  -4  -4   4       63.42       55.54      3.53 o 
  -3  -4   4       30.24       34.08      3.15 o 
  -2  -4   4      184.32      177.60      6.10 o 
  -1  -4   4      390.37      339.89      6.68 o 
   0  -4   4      788.57      757.51     16.66 o 
   1  -4   4      517.88      502.51     25.30 o 
   2  -4   4      360.25      356.26     11.79 o 
   3  -4   4      320.08      318.77     17.70 o 
   4  -4   4      181.05      180.29      7.17 o 
   5  -4   4        2.46        5.62      2.38 o 
  -7  -3   4        0.31        2.59      2.33 o 
  -6  -3   4      140.70      136.20      5.97 o 
  -5  -3   4       35.46       43.87      3.34 o 
  -4  -3   4      889.88      818.99     17.90 o 
  -3  -3   4      198.37      212.08      6.14 o 
  -2  -3   4      493.17      442.29      8.01 o 
  -1  -3   4        9.85       12.82      1.07 o 
   0  -3   4     1202.57     1190.43     19.23 o 
   1  -3   4       53.06       42.70      2.73 o 
   2  -3   4      469.29      452.54     11.19 o 
   3  -3   4        0.07       -0.20      1.27 o 
   4  -3   4      108.70      116.07      5.27 o 
   5  -3   4       24.45       27.42      3.41 o 
  -7  -2   4        0.57        4.04      2.54 o 
  -6  -2   4      107.67      103.52      5.24 o 
  -5  -2   4       12.40       17.46      2.50 o 
  -4  -2   4     1274.52     1131.11     23.48 o 
  -3  -2   4       72.33       69.85      2.41 o 
  -2  -2   4     4039.18     3813.18     58.60 o 
  -1  -2   4       16.83       13.83      1.04 o 
   0  -2   4     1608.87     1562.62     24.65 o 
   1  -2   4        1.04        1.80      0.88 o 
   2  -2   4     1367.64     1413.69     28.73 o 
   3  -2   4      146.21      148.87      5.25 o 
   4  -2   4      170.51      172.34      6.19 o 
   5  -2   4        1.72        7.18      3.54 o 
   6  -2   4       53.06       52.20      6.96 o 
  -7  -1   4       14.58       12.48      3.03 o 
  -6  -1   4      199.97      205.80      7.51 o 
  -5  -1   4        0.61       -0.42      1.54 o 
  -4  -1   4      459.89      434.00      8.53 o 
  -3  -1   4      134.96      135.61      8.90 o 
  -2  -1   4     4234.68     4219.44     64.75 o 
  -1  -1   4      302.01      342.52      6.72 o 
   0  -1   4     3501.96     3821.77     58.46 o 
   1  -1   4       32.50       38.65      1.75 o 
   2  -1   4     3395.24     3695.84     56.84 o 
   3  -1   4      147.95      138.97      3.53 o 
   4  -1   4      978.24      965.22     20.90 o 
   5  -1   4        0.49        0.70      2.79 o 
   6  -1   4       64.61       67.41      6.96 o 
   7  -1   4        0.82        7.54      4.71 o 
  -7   0   4       18.68       23.60      3.69 o 
  -6   0   4      111.45      111.68      5.56 o 
  -5   0   4       42.37       42.09      2.65 o 
  -4   0   4      973.30      957.32     16.70 o 
  -3   0   4      102.16       97.97      3.92 o 
  -2   0   4     1673.84     1767.59     28.14 o 
  -1   0   4       28.84       28.49      1.81 o 
   0   0   4     6476.18     7636.65    115.82 o 
   1   0   4      387.83      423.32      7.54 o 
   2   0   4       51.48       36.09      1.37 o 
   3   0   4       15.40       10.49      1.04 o 
   4   0   4      466.18      471.62      8.89 o 
   5   0   4        0.23        3.02      1.61 o 
   6   0   4      110.11      143.09      9.00 o 
   7   0   4        2.51        0.87      4.20 o 
  -6   1   4       38.99       49.20      5.34 o 
  -5   1   4       34.87       41.98      2.96 o 
  -4   1   4      525.06      494.77      9.89 o 
  -3   1   4      456.47      437.08     18.14 o 
  -2   1   4     2406.22     2590.09     40.74 o 
  -1   1   4      540.84      560.66      9.86 o 
   0   1   4     3867.85     4386.29     67.07 o 
   1   1   4     1199.17     1262.77     19.99 o 
   2   1   4     4079.14     4360.02     82.25 o 
   3   1   4      412.08      392.30      9.78 o 
   4   1   4      136.53      120.17      9.96 o 
   5   1   4      145.56      142.42      5.40 o 
   6   1   4       92.23       98.22      4.88 o 
   7   1   4       10.07        7.54      3.98 o 
  -6   2   4       23.66       19.71      3.50 o 
  -5   2   4      205.65      202.64      5.98 o 
  -4   2   4      213.78      194.69      5.85 o 
  -3   2   4      611.11      588.19     11.22 o 
  -2   2   4      923.78      965.86     19.68 o 
  -1   2   4     1560.30     1667.07     26.80 o 
   0   2   4     1150.83     1256.55     20.34 o 
   1   2   4      521.19      450.99      7.95 o 
   2   2   4     1794.83     1858.21     36.24 o 
   3   2   4      941.71      968.36     20.13 o 
   4   2   4      182.61      174.08      7.17 o 
   5   2   4       49.72       53.72      6.62 o 
   6   2   4        8.75       14.31      2.54 o 
   7   2   4       22.33       17.27      4.63 o 
  -5   3   4       11.94       17.30      2.99 o 
  -4   3   4       72.44       67.38      4.50 o 
  -3   3   4      403.89      397.54      8.62 o 
  -2   3   4      556.84      538.36     10.44 o 
  -1   3   4     1985.52     1975.48     31.77 o 
   0   3   4     1436.52     1513.15     24.52 o 
   1   3   4     3412.28     3746.11     57.83 o 
   2   3   4      751.29      753.60     12.74 o 
   3   3   4      973.19      921.86     19.38 o 
   4   3   4      765.76      756.85     19.19 o 
   5   3   4      261.93      261.33      7.75 o 
   6   3   4        1.02        3.88      2.94 o 
   7   3   4        3.46        3.44      3.44 o 
   8   3   4        0.27       -0.36      3.40 o 
  -5   4   4       29.37       31.59      4.05 o 
  -4   4   4       93.90       90.66      5.56 o 
  -3   4   4      234.35      226.58      7.97 o 
  -2   4   4      133.69      134.94      4.91 o 
  -1   4   4      673.04      653.12     12.23 o 
   0   4   4      133.91      128.25      3.77 o 
   1   4   4     1161.84     1112.16     36.57 o 
   2   4   4      206.90      186.84      4.40 o 
   3   4   4      808.77      774.56     16.88 o 
   4   4   4       65.00       60.05      3.36 o 
   5   4   4      412.81      397.93     15.11 o 
   6   4   4      108.55      109.28      7.45 o 
   7   4   4       50.21       51.21      6.14 o 
  -4   5   4        2.85        4.63      2.42 o 
  -3   5   4       96.48       98.93      5.85 o 
  -2   5   4        8.42       11.09      4.66 o 
  -1   5   4      481.35      470.21     27.91 o 
   0   5   4      195.87      196.49      5.49 o 
   1   5   4      673.32      629.09     21.34 o 
   2   5   4       64.11       64.31      2.74 o 
   3   5   4      430.54      427.60     14.04 o 
   4   5   4       14.56       10.80      2.07 o 
   5   5   4       50.50       46.28      5.29 o 
   6   5   4        0.45        2.26      3.18 o 
   7   5   4       36.77       39.05      5.80 o 
  -3   6   4       49.70       54.71      5.05 o 
  -2   6   4       11.32       12.81      2.67 o 
  -1   6   4      285.43      284.62      9.39 o 
   0   6   4       48.48       45.64      5.35 o 
   1   6   4      574.10      584.14     13.22 o 
   2   6   4        1.87        3.09      1.48 o 
   3   6   4      419.08      387.89     10.27 o 
   4   6   4        2.31        3.61      2.96 o 
   5   6   4       83.71       79.17      6.82 o 
   6   6   4        1.14        1.67      3.01 o 
   7   6   4        2.23        5.09      3.98 o 
  -1   7   4       24.53       24.82      6.39 o 
   0   7   4        3.54        5.54      2.32 o 
   1   7   4       98.43      109.88     12.98 o 
   2   7   4        3.44        6.89      2.48 o 
   3   7   4      120.52      118.18      7.79 o 
   4   7   4        2.82        8.76      3.57 o 
   5   7   4      136.12      164.19      9.90 o 
   6   7   4        4.07        4.85      3.98 o 
   1   8   4       60.36       63.00      4.93 o 
   4   8   4        7.21        5.48      4.10 o 
   5   8   4        6.82       16.93      4.90 o 
  -4  -8   5        8.74       17.17      4.95 o 
  -3  -8   5       14.79       26.42      5.48 o 
  -2  -8   5       22.15       23.09      4.97 o 
  -1  -8   5       37.97       46.23      6.38 o 
  -6  -7   5        3.19        2.35      4.61 o 
  -5  -7   5       13.14       11.21      3.15 o 
  -4  -7   5        5.55        6.23      3.54 o 
  -3  -7   5       91.43       98.02      8.00 o 
  -2  -7   5        9.15        2.01      3.01 o 
  -1  -7   5       38.36       45.80      6.06 o 
   0  -7   5        2.88        1.24      3.27 o 
   1  -7   5       33.40       32.91      4.06 o 
  -6  -6   5        2.49        1.79      3.10 o 
  -5  -6   5       30.57       37.09      3.84 o 
  -4  -6   5        0.06        1.68      2.19 o 
  -3  -6   5       36.18       47.42      5.60 o 
  -2  -6   5        5.30        3.30      2.67 o 
  -1  -6   5      219.08      235.97     11.38 o 
   0  -6   5       28.28       23.29      3.15 o 
   1  -6   5       93.05       91.27      5.22 o 
   2  -6   5       10.60        9.26      2.84 o 
   3  -6   5       86.26       87.31      7.68 o 
  -7  -5   5       25.03       26.06      3.77 o 
  -6  -5   5        0.19        3.46      2.46 o 
  -5  -5   5      118.23      127.13      5.77 o 
  -4  -5   5        4.79        5.58      2.03 o 
  -3  -5   5      192.38      189.42      6.39 o 
  -2  -5   5        3.85        0.85      2.09 o 
  -1  -5   5      269.04      252.76      7.50 o 
   0  -5   5       10.33       11.79      2.22 o 
   1  -5   5      213.54      205.29      7.08 o 
   2  -5   5       15.83       21.12      4.55 o 
   3  -5   5       27.50       28.92      3.62 o 
   4  -5   5        0.49        1.07      2.24 o 
  -7  -4   5       15.07       16.81      3.30 o 
  -6  -4   5        5.05        5.26      2.49 o 
  -5  -4   5      215.84      218.45     13.32 o 
  -4  -4   5      157.58      148.75      6.68 o 
  -3  -4   5      623.56      599.69     13.84 o 
  -2  -4   5      187.05      180.46      5.58 o 
  -1  -4   5      444.82      417.32      7.99 o 
   0  -4   5       93.27      103.71      8.08 o 
   1  -4   5      542.86      515.47     12.65 o 
   2  -4   5        6.33        9.33      4.03 o 
   3  -4   5      113.13      104.12      5.29 o 
   4  -4   5        0.96       -1.29      3.81 o 
   5  -4   5       26.66       24.86      5.75 o 
  -7  -3   5       58.48       67.99      5.07 o 
  -6  -3   5       13.24        9.23      2.69 o 
  -5  -3   5      145.02      157.94      7.23 o 
  -4  -3   5        0.51        2.88      1.56 o 
  -3  -3   5      725.34      704.13     21.56 o 
  -2  -3   5      557.02      517.29      9.36 o 
  -1  -3   5      879.43      858.59     14.46 o 
   0  -3   5      372.18      377.01      7.13 o 
   1  -3   5      830.48      808.95     17.60 o 
   2  -3   5      552.95      567.05     13.59 o 
   3  -3   5      646.29      624.01     15.10 o 
   4  -3   5       27.51       23.73      2.95 o 
   5  -3   5       39.66       50.41      6.60 o 
  -7  -2   5       14.74       20.37      3.49 o 
  -6  -2   5       70.37       71.50      4.74 o 
  -5  -2   5      184.01      179.62      6.52 o 
  -4  -2   5      392.77      343.14      9.21 o 
  -3  -2   5      720.64      704.35     14.84 o 
  -2  -2   5      132.62      114.80      3.05 o 
  -1  -2   5     1618.50     1608.25     25.62 o 
   0  -2   5      749.02      722.39     13.36 o 
   1  -2   5       30.00       29.61      2.39 o 
   2  -2   5       63.76       65.74      3.15 o 
   3  -2   5      118.32      121.86      4.77 o 
   4  -2   5       90.69       85.33     12.59 o 
   5  -2   5      137.93      143.84      9.34 o 
   6  -2   5        2.87        5.02      3.54 o 
  -7  -1   5        2.90        6.82      2.90 o 
  -6  -1   5       64.66       80.64      4.98 o 
  -5  -1   5      119.45      122.89      5.92 o 
  -4  -1   5      722.77      656.68     12.14 o 
  -3  -1   5      498.44      463.61      8.82 o 
  -2  -1   5     2557.39     2435.50     38.21 o 
  -1  -1   5     1593.84     1562.83     24.87 o 
   0  -1   5     2805.51     3081.15     48.32 o 
   1  -1   5     1775.37     1928.22     30.22 o 
   2  -1   5     1056.80     1039.27     21.19 o 
   3  -1   5        8.00       13.94      1.54 o 
   4  -1   5      192.94      198.57      9.95 o 
   5  -1   5       13.61       17.59      4.15 o 
   6  -1   5       31.70       27.80      5.68 o 
  -7   0   5       10.62        8.39      2.95 o 
  -6   0   5      162.59      146.66      6.42 o 
  -5   0   5       41.29       41.74      3.29 o 
  -4   0   5      550.03      518.30     10.25 o 
  -3   0   5      176.73      177.60      4.55 o 
  -2   0   5     2195.78     2343.81     37.05 o 
  -1   0   5      315.13      293.22      9.71 o 
   0   0   5     2430.49     2617.79     40.65 o 
   1   0   5      932.45      929.65     15.20 o 
   2   0   5     3334.32     3685.67     56.67 o 
   3   0   5      162.61      169.13      6.51 o 
   4   0   5      293.00      282.24      7.75 o 
   5   0   5        0.16        3.15      2.86 o 
   6   0   5       79.21       76.60      7.57 o 
   7   0   5        9.43        8.44      4.68 o 
  -6   1   5       27.05       30.55      4.03 o 
  -5   1   5        4.94        6.38      1.69 o 
  -4   1   5      653.50      661.18     12.68 o 
  -3   1   5      189.59      183.36      4.83 o 
  -2   1   5     2364.74     2488.41     39.46 o 
  -1   1   5      173.49      200.67      5.66 o 
   0   1   5     5938.60     6951.29    105.88 o 
   1   1   5       82.22       78.54      3.52 o 
   2   1   5     2072.68     2127.97     41.41 o 
   3   1   5      378.30      402.02     12.90 o 
   4   1   5     1034.53     1039.96     28.73 o 
   5   1   5        0.73        6.49      1.93 o 
   6   1   5       16.29       25.89      3.12 o 
   7   1   5        0.20        6.84      4.03 o 
  -6   2   5       48.23       45.46      4.43 o 
  -5   2   5       30.14       29.17      2.74 o 
  -4   2   5      376.43      350.00      8.13 o 
  -3   2   5        8.40       11.44      3.08 o 
  -2   2   5     1793.12     1884.92     30.68 o 
  -1   2   5        5.20        8.41      2.23 o 
   0   2   5     2184.12     2225.30     37.21 o 
   1   2   5        7.79       10.31      1.03 o 
   2   2   5     2327.23     2410.82     79.05 o 
   3   2   5        8.13       12.47      1.75 o 
   4   2   5      793.75      680.71     44.44 o 
   5   2   5       19.23       20.17      2.60 o 
   6   2   5      196.38      196.84     12.81 o 
   7   2   5        2.93        4.17      3.76 o 
  -5   3   5        7.97        6.90      2.63 o 
  -4   3   5      123.76      128.16      4.69 o 
  -3   3   5       36.93       41.34      3.77 o 
  -2   3   5      821.13      833.71     15.15 o 
  -1   3   5       13.27       13.19      1.46 o 
   0   3   5     2202.15     2295.45     36.47 o 
   1   3   5        0.82        4.31      0.94 o 
   2   3   5     1220.35     1212.06     19.75 o 
   3   3   5       11.90        7.30      2.33 o 
   4   3   5      261.04      246.76     12.90 o 
   5   3   5       19.04       19.59      2.58 o 
   6   3   5       96.42      108.94      5.21 o 
   7   3   5        0.40        1.96      3.13 o 
  -4   4   5       93.55       94.20      5.83 o 
  -3   4   5        0.16       -0.16      2.87 o 
  -2   4   5      502.86      510.50     10.56 o 
  -1   4   5      704.44      696.52     13.10 o 
   0   4   5     1356.12     1357.47     22.75 o 
   1   4   5      578.29      573.14     28.46 o 
   2   4   5     1243.79     1135.38     35.33 o 
   3   4   5      351.32      322.54      8.59 o 
   4   4   5      371.54      372.43     14.00 o 
   5   4   5        6.09       11.83      3.86 o 
   6   4   5        7.72        8.71      3.49 o 
   7   4   5        1.32        1.16      3.25 o 
  -3   5   5       43.49       48.55      5.30 o 
  -2   5   5      111.40      112.79      5.72 o 
  -1   5   5        2.40        2.81      1.90 o 
   0   5   5      212.09      211.38      5.64 o 
   1   5   5      274.94      264.88     10.74 o 
   2   5   5      502.07      506.89      9.93 o 
   3   5   5      152.70      146.77      5.71 o 
   4   5   5      398.56      365.18     16.83 o 
   5   5   5      195.56      184.28      9.56 o 
   6   5   5      119.67      109.08      7.76 o 
   7   5   5       14.29       16.74      4.58 o 
  -2   6   5       99.27      111.89      6.43 o 
  -1   6   5       71.88       67.00      4.81 o 
   0   6   5      271.45      279.56      9.03 o 
   1   6   5      101.26      102.54      4.08 o 
   2   6   5      152.90      131.16      7.64 o 
   3   6   5      164.91      183.94      6.63 o 
   4   6   5       29.35       24.74      4.27 o 
   5   6   5       42.18       47.79      5.80 o 
   6   6   5        6.77        3.40      3.64 o 
   7   6   5        8.93       15.67      4.41 o 
  -1   7   5      141.72      157.41      7.42 o 
   0   7   5        9.02       15.02      2.90 o 
   1   7   5       33.69       36.41      5.22 o 
   2   7   5       34.00       31.28      3.63 o 
   3   7   5       73.46       82.16      6.96 o 
   4   7   5       44.11       39.85      5.24 o 
   5   7   5       12.89        8.90      4.32 o 
   6   7   5       14.03       16.52      4.83 o 
   1   8   5       79.69       84.15      7.93 o 
   4   8   5        4.71        2.81      4.20 o 
   5   8   5       47.97       38.37      6.11 o 
  -3  -8   6        0.36       -2.94      3.18 o 
  -2  -8   6       25.53       34.76      6.09 o 
  -5  -7   6        7.67        4.97      3.64 o 
  -4  -7   6       19.97       18.07      4.51 o 
  -3  -7   6        6.92        8.10      3.81 o 
  -2  -7   6       33.93       37.38      5.70 o 
  -1  -7   6       24.23       29.04      5.39 o 
   0  -7   6       52.15       58.05      6.84 o 
   1  -7   6       11.50       10.84      4.29 o 
  -6  -6   6       21.22       25.44      3.74 o 
  -5  -6   6       31.68       32.18      3.83 o 
  -4  -6   6       25.87       35.90      4.05 o 
  -3  -6   6       99.16      115.73      8.15 o 
  -2  -6   6       39.21       38.93      5.48 o 
  -1  -6   6       39.21       49.14      5.87 o 
   0  -6   6       62.01       57.20      6.23 o 
   1  -6   6        7.55        9.73      2.91 o 
   2  -6   6       52.91       59.28      5.34 o 
  -7  -5   6        8.52        2.50      2.66 o 
  -6  -5   6       11.65       10.63      2.94 o 
  -5  -5   6       10.06       10.50      2.77 o 
  -4  -5   6       77.17      101.09      4.91 o 
  -3  -5   6      144.78      153.64     11.75 o 
  -2  -5   6       39.24       43.42      4.95 o 
  -1  -5   6      212.82      203.05      9.80 o 
   0  -5   6       73.76       64.94      4.02 o 
   1  -5   6      277.81      284.30      8.93 o 
   2  -5   6       95.32       96.35      8.17 o 
   3  -5   6       53.83       60.72      4.71 o 
  -7  -4   6       25.87       27.59      6.95 o 
  -6  -4   6        6.52        8.96      7.00 o 
  -5  -4   6      186.73      176.74      7.94 o 
  -4  -4   6       70.29       72.62      4.67 o 
  -3  -4   6      129.23      119.46      4.81 o 
  -2  -4   6      173.72      158.79      5.34 o 
  -1  -4   6      375.06      367.11      9.48 o 
   0  -4   6        0.13        4.41      1.54 o 
   1  -4   6       38.43       45.22      3.40 o 
   2  -4   6        0.30       -0.22      3.06 o 
   3  -4   6       96.41      100.05      5.46 o 
   4  -4   6       32.29       34.27      5.97 o 
  -7  -3   6       21.70       27.28      3.79 o 
  -6  -3   6        5.06        8.34      2.68 o 
  -5  -3   6      238.98      231.20      7.73 o 
  -4  -3   6        3.10        1.50      2.26 o 
  -3  -3   6     1383.95     1273.26     26.15 o 
  -2  -3   6       68.08       57.06      2.40 o 
  -1  -3   6     1376.31     1351.66     22.10 o 
   0  -3   6       75.89       62.62      2.37 o 
   1  -3   6      846.72      790.63     33.12 o 
   2  -3   6        0.26        2.78      2.20 o 
   3  -3   6       65.60       68.26      4.13 o 
   4  -3   6        2.51        1.36      3.03 o 
   5  -3   6       28.31       31.17      5.70 o 
  -7  -2   6       60.60       68.48      5.25 o 
  -6  -2   6        0.13        2.73      2.31 o 
  -5  -2   6      219.91      206.78      7.20 o 
  -4  -2   6        7.58       12.73      2.25 o 
  -3  -2   6      710.87      693.57     16.65 o 
  -2  -2   6       68.80       74.47      2.59 o 
  -1  -2   6     1609.02     1518.36     24.51 o 
   0  -2   6        9.93        6.45      1.03 o 
   1  -2   6     2233.60     2324.86     36.63 o 
   2  -2   6       35.45       33.91      2.53 o 
   3  -2   6      473.23      447.15     11.37 o 
   4  -2   6        7.95        5.51      3.03 o 
   5  -2   6       71.88       61.64      6.94 o 
   6  -2   6        1.17       13.56      4.90 o 
  -7  -1   6       14.05       15.66      3.31 o 
  -6  -1   6        8.14        8.79      2.70 o 
  -5  -1   6      313.49      304.62      9.28 o 
  -4  -1   6        0.82        0.29      1.58 o 
  -3  -1   6     1165.68     1156.15     19.56 o 
  -2  -1   6        9.87        9.07      1.20 o 
  -1  -1   6     2819.93     3126.26     48.66 o 
   0  -1   6      115.02      131.79      3.42 o 
   1  -1   6     1200.68     1197.22     19.53 o 
   2  -1   6        8.96        9.95      1.90 o 
   3  -1   6      991.76     1056.63     33.28 o 
   4  -1   6       33.91       20.76      4.24 o 
   5  -1   6       48.58       48.68      6.33 o 
   6  -1   6        1.14       -1.80      3.69 o 
  -6   0   6        0.06        0.78      4.01 o 
  -5   0   6      190.65      181.02      6.88 o 
  -4   0   6      323.82      279.81     16.65 o 
  -3   0   6     1232.88     1248.63     21.21 o 
  -2   0   6      376.71      368.21     11.11 o 
  -1   0   6     1519.11     1521.27     24.65 o 
   0   0   6      798.26      814.39     13.81 o 
   1   0   6     2122.11     2307.87     36.16 o 
   2   0   6      273.23      272.81      5.53 o 
   3   0   6      421.74      402.55      9.86 o 
   4   0   6       24.65       19.44      2.50 o 
   5   0   6      186.04      186.41     10.48 o 
   6   0   6       20.86       18.70      4.83 o 
   7   0   6        1.80       -3.83      4.15 o 
  -6   1   6       23.76       22.45      3.53 o 
  -5   1   6       57.91       58.35      3.43 o 
  -4   1   6       96.15      100.60      3.88 o 
  -3   1   6      393.69      377.99      8.20 o 
  -2   1   6      700.54      730.14     13.23 o 
  -1   1   6     2410.31     2587.87     40.87 o 
   0   1   6      451.82      427.01      8.03 o 
   1   1   6     1512.56     1614.68     25.80 o 
   2   1   6      711.12      687.02     15.05 o 
   3   1   6      735.80      681.84     15.12 o 
   4   1   6      151.37      132.35      5.01 o 
   5   1   6       92.64      108.39      4.82 o 
   6   1   6       36.04       23.82      5.07 o 
   7   1   6       18.39       22.10      5.87 o 
  -5   2   6       65.00       61.88      4.01 o 
  -4   2   6       47.33       45.55      3.04 o 
  -3   2   6      458.46      452.33      9.59 o 
  -2   2   6     1645.97     1776.35     29.31 o 
  -1   2   6      692.96      746.57     13.41 o 
   0   2   6     3193.64     3754.09     58.31 o 
   1   2   6     1133.45     1178.51     19.41 o 
   2   2   6     1819.31     1887.17     37.39 o 
   3   2   6      308.71      313.01      8.36 o 
   4   2   6      244.07      215.74      7.43 o 
   5   2   6       48.35       61.08     10.81 o 
   6   2   6        6.96        7.13      2.57 o 
   7   2   6        4.31        8.17      4.56 o 
  -5   3   6       29.90       31.97      4.67 o 
  -4   3   6      146.96      143.62      5.10 o 
  -3   3   6      100.98      102.15      4.48 o 
  -2   3   6       26.92       25.46      2.47 o 
  -1   3   6      298.74      298.60      6.79 o 
   0   3   6     1245.39     1205.83     20.28 o 
   1   3   6      531.17      527.95      9.82 o 
   2   3   6     1054.96     1040.52     22.01 o 
   3   3   6      440.67      381.11     15.63 o 
   4   3   6     1113.57     1097.65     23.60 o 
   5   3   6      143.39      149.69      5.89 o 
   6   3   6      138.33      147.25      9.45 o 
   7   3   6        9.51       14.85      4.46 o 
  -4   4   6      128.67      128.28      7.45 o 
  -3   4   6       28.66       26.08      3.37 o 
  -2   4   6      432.04      423.99      9.40 o 
  -1   4   6      330.75      338.88      7.84 o 
   0   4   6      507.29      499.40      9.95 o 
   1   4   6      112.91      114.60      3.63 o 
   2   4   6     1038.15     1027.19     22.09 o 
   3   4   6       36.60       33.06      3.94 o 
   4   4   6      134.88      135.12      5.32 o 
   5   4   6        1.12        1.84      3.61 o 
   6   4   6       82.30       67.87      6.50 o 
   7   4   6        3.51        2.52      3.40 o 
  -3   5   6        6.02        9.26      2.87 o 
  -2   5   6      331.61      317.73     10.27 o 
  -1   5   6       45.87       48.39      3.12 o 
   0   5   6      312.52      303.91      8.28 o 
   1   5   6       20.12       23.61      2.09 o 
   2   5   6      435.18      367.83     14.24 o 
   3   5   6        8.41        8.25      2.08 o 
   4   5   6      214.68      213.95     13.40 o 
   5   5   6       35.70       27.90      4.80 o 
   6   5   6       42.33       43.18      5.70 o 
   7   5   6        0.09        1.65      3.61 o 
  -2   6   6       86.30       97.37      6.16 o 
  -1   6   6        0.06       -0.05      2.08 o 
   0   6   6      270.31      280.29      7.41 o 
   1   6   6        0.39       -0.41      2.33 o 
   2   6   6      153.13      142.93      8.82 o 
   3   6   6        0.97        3.71      2.01 o 
   4   6   6      332.67      314.33      9.49 o 
   5   6   6       21.92       25.28      4.78 o 
   6   6   6       31.77       26.56      5.34 o 
   0   7   6      117.50      135.90      6.66 o 
   1   7   6       59.60       63.07      7.23 o 
   2   7   6      102.62      106.93      5.85 o 
   3   7   6        4.19        6.45      2.56 o 
   4   7   6        2.33        4.32      3.76 o 
   5   7   6        0.03        3.59      3.71 o 
   6   7   6       29.50       32.24      5.77 o 
   2   8   6       34.27       40.14      6.67 o 
   3   8   6       12.19       14.99      5.60 o 
   4   8   6       38.87       52.13      6.84 o 
  -5  -7   7        2.03        4.71      3.47 o 
  -4  -7   7       16.30       21.64      5.22 o 
  -3  -7   7        0.90       -2.57      3.20 o 
  -2  -7   7       37.47       44.12      6.55 o 
  -1  -7   7        1.35       -1.24      3.15 o 
   0  -7   7       37.54       43.47      6.43 o 
  -6  -6   7       23.18       28.77      6.85 o 
  -5  -6   7        0.03        0.94      3.31 o 
  -4  -6   7       38.92       37.86      5.72 o 
  -3  -6   7        7.39        6.89      3.23 o 
  -2  -6   7       71.52       80.78      7.28 o 
  -1  -6   7       13.69       12.23      3.64 o 
   0  -6   7       13.55       17.25      4.27 o 
   1  -6   7        2.45        4.00      2.72 o 
   2  -6   7       16.90       16.84      3.61 o 
  -6  -5   7       33.79       44.56      4.61 o 
  -5  -5   7       26.60       26.27      6.14 o 
  -4  -5   7      211.72      203.95      7.33 o 
  -3  -5   7       31.34       24.44      2.96 o 
  -2  -5   7      249.09      237.67     11.26 o 
  -1  -5   7       11.85       13.03      3.59 o 
   0  -5   7      229.29      229.02     17.36 o 
   1  -5   7        8.36        7.14      2.30 o 
   2  -5   7       19.04       15.47      3.13 o 
   3  -5   7        2.66        4.95      2.79 o 
  -6  -4   7       42.39       44.72      4.32 o 
  -5  -4   7        0.12       -0.61      2.32 o 
  -4  -4   7       89.81       99.27      5.05 o 
  -3  -4   7      109.21      102.36      4.71 o 
  -2  -4   7      311.21      293.44      8.14 o 
  -1  -4   7       51.83       65.56      4.10 o 
   0  -4   7      433.91      417.02     10.96 o 
   1  -4   7      216.39      234.43      7.58 o 
   2  -4   7      222.20      201.34     14.17 o 
   3  -4   7       25.08       30.42      5.43 o 
   4  -4   7       28.05       19.04      5.34 o 
  -6  -3   7       46.05       45.80      4.34 o 
  -5  -3   7       57.09       53.88      5.13 o 
  -4  -3   7      329.64      310.82     17.28 o 
  -3  -3   7       38.89       34.41      4.26 o 
  -2  -3   7      612.07      557.04     12.88 o 
  -1  -3   7      293.08      292.36      8.52 o 
   0  -3   7      318.71      311.68     12.18 o 
   1  -3   7       13.96       19.15      2.32 o 
   2  -3   7      226.16      231.30      7.37 o 
   3  -3   7      141.00      147.55      9.36 o 
   4  -3   7       32.64       30.03      5.70 o 
   5  -3   7       10.15        8.44      4.54 o 
  -6  -2   7       32.00       35.06      3.95 o 
  -5  -2   7      272.43      241.05     13.39 o 
  -4  -2   7      141.26      133.81      5.56 o 
  -3  -2   7      771.38      704.99     36.34 o 
  -2  -2   7      297.83      266.82      6.55 o 
  -1  -2   7      966.91      931.07     15.95 o 
   0  -2   7      632.40      600.56     10.89 o 
   1  -2   7      501.31      455.50      8.68 o 
   2  -2   7      108.52      108.46      4.39 o 
   3  -2   7       36.54       39.27      5.22 o 
   4  -2   7       42.60       61.30      6.84 o 
   5  -2   7       33.59       22.46      5.22 o 
  -6  -1   7       10.66       14.33      3.20 o 
  -5  -1   7       54.71       53.48      6.14 o 
  -4  -1   7       59.83       57.72      4.01 o 
  -3  -1   7      759.02      737.20     13.49 o 
  -2  -1   7      558.00      521.27     12.64 o 
  -1  -1   7     1125.34     1102.24     21.93 o 
   0  -1   7      361.53      336.43      6.84 o 
   1  -1   7     1900.50     2009.23     32.03 o 
   2  -1   7      383.73      364.03     11.96 o 
   3  -1   7      455.55      396.33     15.52 o 
   4  -1   7       21.68       26.08      4.83 o 
   5  -1   7       87.55       80.29      7.64 o 
   6  -1   7        5.79       14.55      4.68 o 
  -6   0   7        9.99       12.17      3.03 o 
  -5   0   7       95.50      104.78      9.25 o 
  -4   0   7      157.59      167.63      5.07 o 
  -3   0   7     1222.59     1230.74     21.17 o 
  -2   0   7       20.24       19.32      1.75 o 
  -1   0   7     3249.66     3543.57     55.33 o 
   0   0   7      128.63      122.19      5.11 o 
   1   0   7     1860.76     2037.97     32.39 o 
   2   0   7        2.79        5.15      1.60 o 
   3   0   7      731.49      710.08     16.01 o 
   4   0   7       54.68       58.56      6.51 o 
   5   0   7       34.19       53.00      6.28 o 
   6   0   7        4.46       12.08      4.61 o 
  -6   1   7        1.34        3.86      2.74 o 
  -5   1   7      129.73      122.50      4.81 o 
  -4   1   7        0.03        0.46      1.36 o 
  -3   1   7      146.39      139.35      5.62 o 
  -2   1   7      102.84       98.09      4.87 o 
  -1   1   7     1685.70     1613.18     82.56 o 
   0   1   7       17.91       22.68      1.65 o 
   1   1   7     1912.65     2024.07     32.17 o 
   2   1   7       86.83      108.95     11.59 o 
   3   1   7     1533.76     1517.57     31.01 o 
   4   1   7        0.05        2.61      1.55 o 
   5   1   7      348.70      310.14      9.18 o 
   6   1   7        1.41        5.34      3.98 o 
   7   1   7       11.08       18.39      5.70 o 
  -5   2   7      108.85      114.55      5.19 o 
  -4   2   7        3.22        5.39      1.91 o 
  -3   2   7      484.81      476.04     10.21 o 
  -2   2   7       16.49       17.33      1.94 o 
  -1   2   7     1044.93     1083.82     18.73 o 
   0   2   7        0.06        1.46      1.57 o 
   1   2   7     2259.84     2227.18     44.29 o 
   2   2   7       26.96       30.53      2.67 o 
   3   2   7      319.19      309.16      8.51 o 
   4   2   7       40.34       35.46      3.07 o 
   5   2   7      160.13      189.69      6.87 o 
   6   2   7        2.46        2.54      2.46 o 
   7   2   7       21.51       21.95      5.53 o 
  -4   3   7       62.06       72.06      6.91 o 
  -3   3   7      329.89      315.62     11.29 o 
  -2   3   7      415.51      422.27     11.23 o 
  -1   3   7      426.12      441.60     12.27 o 
   0   3   7      111.36      117.12      3.74 o 
   1   3   7      867.13      866.91     19.13 o 
   2   3   7      180.91      178.17      6.04 o 
   3   3   7      799.85      781.79     17.69 o 
   4   3   7        7.04        7.96      2.27 o 
   5   3   7       90.34       94.15      5.05 o 
   6   3   7        9.83       14.16      3.07 o 
   7   3   7        9.78       23.09      4.92 o 
  -4   4   7       37.44       33.60      4.28 o 
  -3   4   7      192.00      174.55     10.64 o 
  -2   4   7       14.18       14.92      2.83 o 
  -1   4   7      431.63      437.90     14.23 o 
   0   4   7      166.33      160.05      4.76 o 
   1   4   7      394.99      402.99     10.72 o 
   2   4   7      132.63      122.18      5.09 o 
   3   4   7      760.94      679.35     15.99 o 
   4   4   7      507.14      486.15     12.52 o 
   5   4   7      170.24      168.45      8.56 o 
   6   4   7       27.45       27.12      4.80 o 
   7   4   7       24.10       43.59      6.16 o 
  -3   5   7      109.06      111.50      6.57 o 
  -2   5   7      261.15      272.28     18.92 o 
  -1   5   7      280.64      271.06      7.23 o 
   0   5   7      259.70      244.24      7.30 o 
   1   5   7      172.49      162.35     12.57 o 
   2   5   7       94.33       94.98      4.83 o 
   3   5   7        7.34        9.82      2.29 o 
   4   5   7        3.58        5.22      2.24 o 
   5   5   7       81.06       88.61      5.17 o 
   6   5   7       16.42       17.80      4.51 o 
   7   5   7       10.25       11.67      4.08 o 
  -2   6   7      106.14      116.92      9.84 o 
  -1   6   7       44.98       49.80      6.38 o 
   0   6   7      176.17      164.89      5.82 o 
   1   6   7       90.85      100.87      8.56 o 
   2   6   7      167.06      153.59      6.50 o 
   3   6   7      124.33      111.67      5.70 o 
   4   6   7       39.77       48.73      5.82 o 
   5   6   7       15.41       12.95      4.27 o 
   6   6   7       37.96       42.30      5.85 o 
   1   7   7       28.11       23.14      3.77 o 
   2   7   7      147.77      156.05      7.20 o 
   3   7   7        0.04        0.96      2.64 o 
   4   7   7       52.75       47.93      6.53 o 
   5   7   7        0.03        1.65      3.57 o 
  -4  -7   8       20.88       20.18      5.14 o 
  -3  -7   8       17.66       23.31      5.55 o 
  -2  -7   8        7.39       12.54      4.85 o 
  -1  -7   8       20.03       17.22      4.97 o 
  -5  -6   8        6.64       11.99      3.16 o 
  -4  -6   8       20.70       18.80      4.71 o 
  -3  -6   8       14.44       13.71      4.10 o 
  -2  -6   8       35.75       44.56      5.97 o 
  -1  -6   8       26.52       38.42      5.99 o 
   0  -6   8       86.19       82.62      7.57 o 
   1  -6   8       19.75       26.93      5.43 o 
  -6  -5   8       27.12       29.97      4.02 o 
  -5  -5   8       36.38       42.96      4.27 o 
  -4  -5   8       28.29       23.56      3.26 o 
  -3  -5   8       68.12       76.75      6.96 o 
  -2  -5   8      119.95      128.88      8.37 o 
  -1  -5   8       27.51       31.19      4.66 o 
   0  -5   8        9.52       12.01      3.61 o 
   1  -5   8        6.93        5.49      2.61 o 
   2  -5   8       75.19       77.83      5.28 o 
   3  -5   8        1.15        2.89      4.78 o 
  -6  -4   8       60.84       67.67      5.25 o 
  -5  -4   8        3.80        0.59      2.21 o 
  -4  -4   8      318.08      291.39     13.63 o 
  -3  -4   8        0.41        0.60      1.88 o 
  -2  -4   8      332.38      321.55     13.67 o 
  -1  -4   8       22.55       19.48      3.76 o 
   0  -4   8      316.81      311.77      9.59 o 
   1  -4   8       14.61       13.19      2.52 o 
   2  -4   8        6.43        4.66      2.40 o 
   3  -4   8        1.04       -2.13      3.23 o 
   4  -4   8       18.53       15.26      5.07 o 
  -6  -3   8       15.91       20.29      3.37 o 
  -5  -3   8        6.61       13.07      7.54 o 
  -4  -3   8      165.98      161.16      6.33 o 
  -3  -3   8        5.07       12.94      2.45 o 
  -2  -3   8      549.61      495.42     15.33 o 
  -1  -3   8        0.02        1.11      1.18 o 
   0  -3   8      931.44      919.86     20.26 o 
   1  -3   8        0.80        1.76      1.59 o 
   2  -3   8      448.63      425.33     11.37 o 
   3  -3   8        0.51        1.70      3.20 o 
   4  -3   8       53.89       47.59      6.89 o 
  -6  -2   8       43.04       45.56      4.46 o 
  -5  -2   8        9.57       12.93      5.02 o 
  -4  -2   8      475.56      444.02     13.40 o 
  -3  -2   8       26.21       26.48      3.31 o 
  -2  -2   8     1088.07     1084.57     18.68 o 
  -1  -2   8       27.12       33.30      2.13 o 
   0  -2   8      639.93      603.52     11.19 o 
   1  -2   8       83.49       88.47      4.08 o 
   2  -2   8      474.55      481.35     18.22 o 
   3  -2   8        0.02       -2.26      2.52 o 
   4  -2   8       64.04       71.70      7.42 o 
   5  -2   8        0.01       -0.68      3.15 o 
  -6  -1   8       30.34       39.62      6.37 o 
  -5  -1   8       51.72       48.73      5.25 o 
  -4  -1   8       74.73       80.77      4.80 o 
  -3  -1   8        4.85        5.64      2.11 o 
  -2  -1   8      822.41      766.68     13.95 o 
  -1  -1   8      163.84      162.36      6.48 o 
   0  -1   8     1214.89     1325.51     22.07 o 
   1  -1   8       12.63       14.86      2.11 o 
   2  -1   8      712.47      713.97     16.10 o 
   3  -1   8       92.57       76.17      6.62 o 
   4  -1   8      262.39      243.68     12.37 o 
   5  -1   8        3.44        2.35      3.49 o 
   6  -1   8        3.40        8.13      4.29 o 
  -6   0   8       39.01       43.68      4.59 o 
  -5   0   8       15.91       20.94      3.28 o 
  -4   0   8      158.40      170.60      6.87 o 
  -3   0   8       98.93       91.89      3.66 o 
  -2   0   8      748.36      780.53     14.33 o 
  -1   0   8      234.13      247.66      5.86 o 
   0   0   8     1733.41     1824.55     29.62 o 
   1   0   8      681.22      746.73     13.21 o 
   2   0   8      405.91      431.61     15.92 o 
   3   0   8      169.73      148.35      5.61 o 
   4   0   8       93.84       99.55      7.88 o 
   5   0   8       55.38       42.45      6.31 o 
   6   0   8       21.47       36.92      6.55 o 
  -5   1   8      128.65      127.46     17.20 o 
  -4   1   8      152.19      140.25      5.09 o 
  -3   1   8      543.22      535.81     11.14 o 
  -2   1   8       69.20       65.02      3.16 o 
  -1   1   8      635.82      689.02     12.80 o 
   0   1   8      507.59      514.53      9.87 o 
   1   1   8      763.60      811.57     17.95 o 
   2   1   8      743.60      780.62     24.73 o 
   3   1   8      111.61      113.16      7.30 o 
   4   1   8      165.89      168.05      6.16 o 
   5   1   8       40.22       38.63      3.52 o 
   6   1   8       18.95       23.84      5.68 o 
  -5   2   8       96.90       88.66      5.61 o 
  -4   2   8      118.13      117.06      6.86 o 
  -3   2   8      104.95      102.01      6.53 o 
  -2   2   8      368.86      366.46      8.38 o 
  -1   2   8      494.34      489.69     16.60 o 
   0   2   8      237.18      244.33     10.59 o 
   1   2   8      685.40      710.15     16.30 o 
   2   2   8      559.78      567.43     13.69 o 
   3   2   8     1785.14     1819.75     37.09 o 
   4   2   8      115.30      118.27      5.22 o 
   5   2   8      180.48      179.90      6.77 o 
   6   2   8       16.47       22.22      3.68 o 
  -4   3   8       12.44       13.99      2.59 o 
  -3   3   8      697.60      679.82     13.98 o 
  -2   3   8      161.33      153.09      5.15 o 
  -1   3   8      625.24      611.16     12.12 o 
   0   3   8       74.39       73.98      3.84 o 
   1   3   8      386.76      394.10     12.29 o 
   2   3   8        5.81        7.88      1.97 o 
   3   3   8       10.28       10.65      2.40 o 
   4   3   8       78.24       83.39      4.70 o 
   5   3   8      154.22      147.48      6.23 o 
   6   3   8       16.13       21.78      3.46 o 
   7   3   8       15.87       29.21      5.34 o 
  -3   4   8      180.61      182.17      6.22 o 
  -2   4   8       13.07       15.34      2.54 o 
  -1   4   8      739.82      714.18     16.75 o 
   0   4   8       29.63       35.55      2.64 o 
   1   4   8      582.57      570.64     14.29 o 
   2   4   8       48.58       43.66      4.74 o 
   3   4   8      312.23      286.23      8.78 o 
   4   4   8       19.99       27.19      3.25 o 
   5   4   8       76.51       83.20      6.89 o 
   6   4   8        1.67        7.06      2.89 o 
  -2   5   8        0.67        0.46      2.41 o 
  -1   5   8      419.16      411.61      9.76 o 
   0   5   8       10.54       11.14      2.90 o 
   1   5   8      571.54      552.93     14.34 o 
   2   5   8       53.23       47.21      3.93 o 
   3   5   8      243.79      228.72     11.38 o 
   4   5   8       20.70       18.46      3.10 o 
   5   5   8       12.78       13.81      4.20 o 
   6   5   8        0.02       -0.12      3.30 o 
  -1   6   8      133.18      138.46      7.77 o 
   0   6   8       65.40       70.38      5.08 o 
   1   6   8      248.94      243.55      8.73 o 
   2   6   8        3.74        5.41      2.73 o 
   3   6   8      113.60      117.92      6.00 o 
   4   6   8        4.43        6.99      2.73 o 
   5   6   8       61.64       76.02      7.50 o 
   1   7   8      106.82      124.20      6.69 o 
   2   7   8       58.71       60.83      5.09 o 
   3   7   8      122.67      126.07      8.36 o 
  -4  -6   9       12.60       11.18      4.29 o 
  -3  -6   9       46.88       40.05      6.33 o 
  -2  -6   9        2.10        5.89      4.08 o 
  -1  -6   9       71.64       66.66      7.47 o 
   0  -6   9        0.12       -2.62      3.54 o 
   1  -6   9        2.11       -0.19      3.98 o 
  -5  -5   9       13.88       21.71      3.78 o 
  -4  -5   9        4.80        4.30      2.67 o 
  -3  -5   9       90.30      104.86      8.08 o 
  -2  -5   9       19.47       20.69      4.73 o 
  -1  -5   9      149.26      138.19      8.81 o 
   0  -5   9       49.90       55.33      6.28 o 
   1  -5   9      150.88      139.48      6.46 o 
   2  -5   9       11.31       11.40      4.83 o 
  -5  -4   9      114.30      120.56      9.22 o 
  -4  -4   9       23.10       25.17      3.50 o 
  -3  -4   9      159.03      155.14      6.30 o 
  -2  -4   9       61.27       71.07      6.33 o 
  -1  -4   9      109.26      109.03      7.37 o 
   0  -4   9       47.35       56.34      4.08 o 
   1  -4   9       64.58       65.27      4.46 o 
   2  -4   9       25.72       29.88      5.75 o 
   3  -4   9       30.93       40.22      6.57 o 
  -6  -3   9       33.99       33.58      4.19 o 
  -5  -3   9        0.16        2.62      4.15 o 
  -4  -3   9       49.85       48.83      4.23 o 
  -3  -3   9      144.22      130.80      5.67 o 
  -2  -3   9      216.29      194.84      6.64 o 
  -1  -3   9      265.36      248.43      9.05 o 
   0  -3   9       87.11       92.82      4.88 o 
   1  -3   9      182.49      179.19      8.05 o 
   2  -3   9       75.86       79.37      7.33 o 
   3  -3   9       59.87       73.43      7.57 o 
   4  -3   9       10.18        0.73      3.71 o 
  -6  -2   9        6.67       10.76      3.23 o 
  -5  -2   9       19.47       28.07      4.92 o 
  -4  -2   9       99.66       97.33      5.77 o 
  -3  -2   9      119.17      116.82      5.33 o 
  -2  -2   9      334.16      317.93      7.24 o 
  -1  -2   9      297.87      263.52      7.74 o 
   0  -2   9      981.03      984.90     17.25 o 
   1  -2   9       85.64       88.45      4.15 o 
   2  -2   9      262.92      263.82     12.42 o 
   3  -2   9       10.06        9.90      4.15 o 
   4  -2   9       79.91       69.50      7.47 o 
   5  -2   9        6.11       15.31      4.68 o 
  -5  -1   9       24.57       24.91      7.05 o 
  -4  -1   9      259.04      251.93      8.74 o 
  -3  -1   9        9.46        7.64      2.48 o 
  -2  -1   9      462.24      431.76      9.11 o 
  -1  -1   9       61.56       55.50      5.29 o 
   0  -1   9      580.19      610.68     11.59 o 
   1  -1   9      117.90      123.29     15.88 o 
   2  -1   9      368.00      363.73      9.78 o 
   3  -1   9       97.43      105.78      8.13 o 
   4  -1   9       89.29       86.82      8.05 o 
   5  -1   9        9.96       28.07      5.99 o 
  -5   0   9        3.50        7.27      3.03 o 
  -4   0   9      150.48      139.69      6.47 o 
  -3   0   9      105.25      107.97      4.29 o 
  -2   0   9      417.90      440.77      9.41 o 
  -1   0   9        1.95        3.03      1.25 o 
   0   0   9      814.27      856.30     15.30 o 
   1   0   9       98.03      101.60      4.46 o 
   2   0   9     1619.60     1781.67     48.83 o 
   3   0   9        7.29        9.96      2.31 o 
   4   0   9      290.12      272.43     13.29 o 
   5   0   9        0.52        6.50      4.34 o 
   6   0   9       40.10       48.44      7.37 o 
  -5   1   9        9.91       12.52      3.26 o 
  -4   1   9      521.70      505.66     11.37 o 
  -3   1   9        1.20        2.51      1.74 o 
  -2   1   9      711.13      724.95     14.00 o 
  -1   1   9        2.39        3.91      1.41 o 
   0   1   9      502.92      524.45     10.38 o 
   1   1   9       23.28       29.17      2.89 o 
   2   1   9       49.04       49.43      3.68 o 
   3   1   9       33.41       43.08      3.62 o 
   4   1   9      262.84      268.94     12.98 o 
   5   1   9        0.08       -2.18      3.03 o 
   6   1   9       33.14       31.15      6.04 o 
  -4   2   9      120.26      120.44      6.57 o 
  -3   2   9      219.08      228.74      6.77 o 
  -2   2   9      726.20      738.43     14.48 o 
  -1   2   9       68.25       77.79      3.59 o 
   0   2   9      694.61      705.71     16.63 o 
   1   2   9       56.50       60.84      3.86 o 
   2   2   9      691.82      730.01     17.14 o 
   3   2   9        0.18        0.28      3.29 o 
   4   2   9      121.05      112.23      7.22 o 
   5   2   9        1.78       -0.58      2.03 o 
   6   2   9       29.94       33.50      6.55 o 
  -4   3   9      163.42      157.57      6.09 o 
  -3   3   9       23.75       28.66      3.11 o 
  -2   3   9      434.27      408.35      9.62 o 
  -1   3   9      316.83      308.29      7.65 o 
   0   3   9      869.78      837.68     19.47 o 
   1   3   9      365.53      356.37     10.20 o 
   2   3   9      251.48      251.88      8.19 o 
   3   3   9      382.11      349.40     11.15 o 
   4   3   9       77.10       80.05      4.75 o 
   5   3   9       13.47       17.63      3.18 o 
   6   3   9       32.37       44.75      4.44 o 
  -3   4   9       41.79       34.51      4.12 o 
  -2   4   9      235.12      239.09      7.59 o 
  -1   4   9      274.92      275.17      8.22 o 
   0   4   9      331.35      316.82      9.90 o 
   1   4   9      134.58      133.08     11.17 o 
   2   4   9      241.44      219.74      8.02 o 
   3   4   9       43.53       40.32      3.88 o 
   4   4   9       96.73      105.09      5.65 o 
   5   4   9       25.71       18.53      3.15 o 
   6   4   9       19.90       26.65      3.77 o 
  -2   5   9       73.19       80.27      4.56 o 
  -1   5   9       81.85       80.57      8.37 o 
   0   5   9      170.96      162.21     13.45 o 
   1   5   9      475.99      431.93     13.89 o 
   2   5   9      240.92      229.12     16.18 o 
   3   5   9      190.99      180.30      7.32 o 
   4   5   9       15.84       16.18      2.97 o 
   5   5   9       72.51       79.50      5.41 o 
   6   5   9        0.40        9.12      3.78 o 
   0   6   9       51.58       62.06      5.14 o 
   1   6   9      123.19      111.00      8.62 o 
   2   6   9       10.07        8.59      3.14 o 
   3   6   9      121.87      121.89      6.35 o 
   4   6   9       34.60       33.67      5.89 o 
   5   6   9       11.84       20.76      4.68 o 
  -3  -6  10       22.85       30.13      5.82 o 
  -2  -6  10        7.37       17.49      5.14 o 
  -1  -6  10        7.01       18.24      5.22 o 
   0  -6  10        0.42        4.68      4.22 o 
  -4  -5  10        3.98        5.21      3.40 o 
  -3  -5  10       63.62       72.79      7.59 o 
  -2  -5  10       11.50        9.92      4.03 o 
  -1  -5  10       61.33       67.89      6.96 o 
   0  -5  10       34.87       27.17      5.26 o 
   1  -5  10       17.68       18.99      5.41 o 
  -5  -4  10       15.24       13.67      3.26 o 
  -4  -4  10        1.25        2.92      2.74 o 
  -3  -4  10      110.04      117.11      5.84 o 
  -2  -4  10        4.07        6.02      3.40 o 
  -1  -4  10      360.85      349.93     14.72 o 
   0  -4  10        7.81        9.22      4.27 o 
   1  -4  10      163.64      154.30      9.87 o 
   2  -4  10        0.81        2.89      4.22 o 
   3  -4  10       35.45       35.83      6.43 o 
  -5  -3  10       71.78       67.91      5.29 o 
  -4  -3  10       20.43       15.55      3.20 o 
  -3  -3  10      102.37      101.30      5.41 o 
  -2  -3  10        0.01       -2.70      1.80 o 
  -1  -3  10      138.52      126.64      7.81 o 
   0  -3  10        0.05        1.51      1.92 o 
   1  -3  10      192.98      184.62     10.07 o 
   2  -3  10        4.29        6.04      4.00 o 
   3  -3  10       82.81       72.99      7.88 o 
   4  -3  10        0.00        5.72      4.41 o 
  -5  -2  10       45.70       54.69      4.97 o 
  -4  -2  10        2.05       -0.50      2.37 o 
  -3  -2  10      148.83      139.42      8.91 o 
  -2  -2  10       43.74       58.77      7.45 o 
  -1  -2  10      366.42      364.47      8.19 o 
   0  -2  10        0.25        1.29      1.41 o 
   1  -2  10      579.28      565.04     20.79 o 
   2  -2  10      105.07       97.12      7.88 o 
   3  -2  10      138.28      121.60      9.44 o 
   4  -2  10        4.07        1.87      3.66 o 
  -5  -1  10      132.17      152.13     11.40 o 
  -4  -1  10       89.12       84.59      5.52 o 
  -3  -1  10      275.69      268.34      8.94 o 
  -2  -1  10       85.39       77.34      3.65 o 
  -1  -1  10      201.48      191.49      5.41 o 
   0  -1  10      209.01      210.35      5.63 o 
   1  -1  10       59.44       61.51      3.96 o 
   2  -1  10        0.90        0.75      2.45 o 
   3  -1  10      147.39      139.36      9.05 o 
   4  -1  10       33.24       30.22      5.77 o 
   5  -1  10       22.82       30.20      6.06 o 
  -5   0  10       41.03       54.44      6.90 o 
  -4   0  10      236.26      220.72      8.53 o 
  -3   0  10      168.71      160.27      5.44 o 
  -2   0  10      275.92      272.04      8.82 o 
  -1   0  10      267.23      265.46      6.68 o 
   0   0  10      259.20      260.15      8.06 o 
   1   0  10      404.47      433.19     11.52 o 
   2   0  10      113.33      113.60     11.62 o 
   3   0  10      142.51      139.18      6.11 o 
   4   0  10       18.55       16.91      4.54 o 
   5   0  10       36.15       39.13      6.50 o 
  -4   1  10       77.37       72.70      5.49 o 
  -3   1  10      220.07      209.21      7.08 o 
  -2   1  10      599.05      597.74     16.85 o 
  -1   1  10      367.87      366.64     12.27 o 
   0   1  10      665.55      655.75     15.97 o 
   1   1  10       28.51       31.72      5.07 o 
   2   1  10      837.07      829.38     21.84 o 
   3   1  10       19.68       27.12      8.33 o 
   4   1  10       82.30       86.30      5.29 o 
   5   1  10       20.41       19.87      5.63 o 
  -4   2  10      119.17      125.94      5.56 o 
  -3   2  10      120.26      119.09      5.11 o 
  -2   2  10      495.92      498.59     11.04 o 
  -1   2  10      132.98      136.15      4.81 o 
   0   2  10      456.28      454.19     12.30 o 
   1   2  10      239.41      249.90      8.16 o 
   2   2  10       74.84       70.72      7.91 o 
   3   2  10       36.92       37.52      7.20 o 
   4   2  10      151.21      129.17      6.40 o 
   5   2  10       22.68       22.38      3.53 o 
   6   2  10       35.60       34.98      6.74 o 
  -3   3  10        0.96        0.66      2.11 o 
  -2   3  10      279.35      264.47      7.51 o 
  -1   3  10       49.07       51.09      4.33 o 
   0   3  10     1113.25     1129.64     25.41 o 
   1   3  10       51.98       43.18     11.00 o 
   2   3  10      619.77      569.70     14.66 o 
   3   3  10        6.53        6.62      2.63 o 
   4   3  10       84.44       70.92      5.12 o 
   5   3  10        4.41        7.04      2.77 o 
   6   3  10        0.25       -0.54      3.24 o 
  -2   4  10      126.84      126.54      5.33 o 
  -1   4  10        0.87        4.41      2.41 o 
   0   4  10      345.63      335.95     10.62 o 
   1   4  10       21.39       22.04      3.26 o 
   2   4  10      482.66      455.63     12.77 o 
   3   4  10        3.01        4.60      2.48 o 
   4   4  10       99.17      108.06      6.26 o 
   5   4  10        0.34        1.78      2.85 o 
  -1   5  10       19.15       22.48      3.63 o 
   0   5  10      155.14      142.87      6.75 o 
   1   5  10        2.77        1.39      5.07 o 
   2   5  10      313.93      297.77     14.81 o 
   3   5  10       37.06       43.10      4.96 o 
   4   5  10      180.07      179.25      7.79 o 
   5   5  10        0.01       -1.15      2.55 o 
   1   6  10       34.10       32.85      4.26 o 
   2   6  10       66.64       71.27      5.47 o 
   3   6  10       11.17       11.28      3.71 o 
   4   6  10       85.12       81.52      5.87 o 
  -3  -5  11        2.20        1.70      4.12 o 
  -2  -5  11       15.45       18.12      5.02 o 
  -1  -5  11        0.33        0.05      3.78 o 
   0  -5  11       23.43       27.31      5.77 o 
  -4  -4  11       18.78       21.80      6.91 o 
  -3  -4  11       38.93       45.94      4.41 o 
  -2  -4  11       62.03       58.56      6.62 o 
  -1  -4  11       11.01       10.12      4.05 o 
   0  -4  11      114.77      108.60      8.25 o 
   1  -4  11       58.18       55.67      6.89 o 
   2  -4  11       18.59       14.38      5.36 o 
  -4  -3  11       23.73       37.01      8.32 o 
  -3  -3  11       70.43       69.33      4.93 o 
  -2  -3  11        8.58       11.81      3.03 o 
  -1  -3  11      203.75      218.75     10.96 o 
   0  -3  11        3.52        4.66      3.42 o 
   1  -3  11        8.05       11.79      4.37 o 
   2  -3  11       31.07       30.54      5.85 o 
   3  -3  11       43.21       47.98      7.06 o 
  -4  -2  11        3.92        2.62      2.95 o 
  -3  -2  11      161.58      158.48      6.83 o 
  -2  -2  11       23.44       28.33      5.20 o 
  -1  -2  11      136.38      131.34      4.70 o 
   0  -2  11       48.02       45.01      6.69 o 
   1  -2  11      200.53      197.50     10.77 o 
   2  -2  11       49.52       50.60      6.45 o 
   3  -2  11       38.20       29.64      5.85 o 
   4  -2  11       11.92        8.49      4.78 o 
  -4  -1  11       42.70       50.20      4.82 o 
  -3  -1  11      353.73      361.04     11.20 o 
  -2  -1  11       19.42       21.17      2.77 o 
  -1  -1  11      447.15      436.15      9.59 o 
   0  -1  11       11.01       22.82      6.09 o 
   1  -1  11      443.23      458.12     12.36 o 
   2  -1  11       20.86       26.37      5.02 o 
   3  -1  11       96.10       91.38      8.15 o 
   4  -1  11        2.74        4.39      3.76 o 
  -4   0  11        3.12       11.24      3.29 o 
  -3   0  11      400.37      414.38     12.38 o 
  -2   0  11        1.44        2.61      1.84 o 
  -1   0  11      442.92      459.13     23.57 o 
   0   0  11       38.87       35.51      3.57 o 
   1   0  11       91.68       83.88     12.18 o 
   2   0  11        2.12        2.44      2.23 o 
   3   0  11      166.92      163.03      9.99 o 
   4   0  11        0.28        2.86      4.22 o 
   5   0  11       44.27       41.19      7.11 o 
  -4   1  11       26.77       25.98      4.86 o 
  -3   1  11      195.04      190.30      6.36 o 
  -2   1  11       14.87        9.30      2.97 o 
  -1   1  11      945.31      924.91     21.50 o 
   0   1  11       64.62       65.68      7.59 o 
   1   1  11      768.51      761.96     18.24 o 
   2   1  11        7.13       10.12      4.27 o 
   3   1  11       66.32       74.51      5.06 o 
   4   1  11       20.73       25.18      3.95 o 
   5   1  11        1.78        3.88      4.32 o 
  -3   2  11       72.87       80.66      4.68 o 
  -2   2  11       54.20       51.24      3.67 o 
  -1   2  11      353.27      349.37     10.76 o 
   0   2  11      195.40      193.62     13.04 o 
   1   2  11      467.04      475.87     13.10 o 
   2   2  11      145.27      141.19      6.38 o 
   3   2  11      202.37      203.73      7.93 o 
   4   2  11       23.43       25.01      3.88 o 
   5   2  11       40.07       42.46      5.04 o 
  -2   3  11       72.05       76.02      5.29 o 
  -1   3  11      142.30      147.67      6.71 o 
   0   3  11       31.15       39.55      4.05 o 
   1   3  11      443.77      411.65     12.02 o 
   2   3  11      192.27      174.08     14.83 o 
   3   3  11      219.34      226.66      8.59 o 
   4   3  11       44.19       58.82      8.99 o 
   5   3  11       36.64       41.48      8.64 o 
  -1   4  11       90.73       92.06      5.86 o 
   0   4  11      212.79      209.56      8.31 o 
   1   4  11       84.06       94.80      5.74 o 
   2   4  11       74.65       82.79      9.64 o 
   3   4  11      115.58      110.30      6.36 o 
   4   4  11      136.21      126.51      6.95 o 
   5   4  11       14.40       21.70      4.16 o 
   0   5  11       75.10       62.91      5.23 o 
   1   5  11       29.93       33.03      6.54 o 
   2   5  11       94.01       77.19     13.28 o 
   3   5  11       41.28       35.04      4.31 o 
   4   5  11       28.12       20.20      3.96 o 
  -3  -4  12        0.16       -2.04      3.69 o 
  -2  -4  12       20.57       25.28      5.63 o 
  -1  -4  12        0.68        2.28      4.39 o 
   1  -4  12        1.14        1.92      4.15 o 
  -3  -3  12        8.10        6.76      3.17 o 
  -2  -3  12      137.76      138.78      6.52 o 
   0  -3  12       82.17       80.44      7.64 o 
   1  -3  12       44.93       49.41      6.69 o 
   2  -3  12       28.82       29.16      5.65 o 
  -4  -2  12      124.93      137.80      9.76 o 
  -3  -2  12       21.04       24.79      5.13 o 
  -2  -2  12      127.55      143.69      6.60 o 
  -1  -2  12       10.52        7.33      4.37 o 
   0  -2  12       51.92       52.22      6.55 o 
   1  -2  12        1.46        2.62      3.64 o 
   2  -2  12       57.68       55.84      6.74 o 
   3  -2  12       10.38        8.61      4.24 o 
  -4  -1  12       31.35       38.72      4.66 o 
  -3  -1  12       71.32       71.00      5.54 o 
  -2  -1  12      312.32      322.37     18.14 o 
  -1  -1  12      202.65      215.47      7.92 o 
   0  -1  12      283.96      300.66      9.66 o 
   1  -1  12       86.02       86.82      7.76 o 
   2  -1  12       36.87       39.37      6.36 o 
   3  -1  12       28.91       29.62      5.89 o 
  -3   0  12       87.61       77.22      5.61 o 
  -2   0  12      109.10      116.53      5.07 o 
  -1   0  12      269.61      270.40      9.12 o 
   0   0  12      115.42      107.38      5.73 o 
   1   0  12      351.82      340.54     12.10 o 
   2   0  12       68.24       76.99      5.13 o 
   3   0  12       73.64       81.79      8.15 o 
   4   0  12       14.96       24.60      5.19 o 
  -3   1  12      101.83      110.62      5.24 o 
  -2   1  12       36.61       45.05      5.06 o 
  -1   1  12      133.78      143.54      7.42 o 
   0   1  12      309.34      298.90      9.89 o 
   1   1  12      261.82      269.89      9.33 o 
   2   1  12       73.63       75.97      6.46 o 
   3   1  12      156.40      156.10      7.11 o 
   4   1  12       16.78       24.48      5.41 o 
  -2   2  12       15.30       18.07      5.93 o 
  -1   2  12      320.23      326.21     10.66 o 
   0   2  12        2.06        3.38      2.42 o 
   1   2  12      237.97      238.23     12.14 o 
   2   2  12       96.88      102.61      5.93 o 
   3   2  12      187.77      202.53     11.01 o 
   4   2  12        2.23        5.90      3.36 o 
  -1   3  12      140.92      136.59      6.91 o 
   0   3  12        0.95        4.29      3.01 o 
   1   3  12      261.62      258.58     17.34 o 
   2   3  12        0.69        0.90      2.65 o 
   3   3  12      136.59      138.07      7.16 o 
   4   3  12        9.50       14.12      6.91 o 
   0   4  12        0.33        5.13      2.50 o 
   1   4  12      127.24      120.38      6.71 o 
   2   4  12       24.70       24.67      3.84 o 
   3   4  12      104.32      103.64      9.85 o 
  -2  -2  13      137.54      152.72     10.45 o 
  -1  -2  13        5.26        2.01      4.58 o 
   0  -2  13      168.91      171.88     10.58 o 
   1  -2  13        0.03        4.24      3.83 o 
   2  -2  13       56.81       56.06      7.28 o 
  -2  -1  13      106.77      135.38     10.02 o 
  -1  -1  13       70.15       67.41      5.22 o 
   0  -1  13      185.94      204.14     11.89 o 
   1  -1  13        4.75       11.67      4.39 o 
   2  -1  13      118.61      104.86      9.14 o 
  -2   0  13      166.36      161.19     10.87 o 
  -1   0  13       51.03       60.54      4.99 o 
   0   0  13      239.80      249.61      9.33 o 
   1   0  13       20.28       20.59      3.54 o 
   2   0  13      152.75      170.48     10.87 o 
   3   0  13        2.25        1.84      2.94 o 
  -2   1  13       90.66       91.02      5.99 o 
  -1   1  13       39.10       34.74      4.26 o 
   0   1  13      148.80      164.01     15.88 o 
   1   1  13       93.60       94.16      7.37 o 
   2   1  13      181.46      183.16     17.90 o 
   3   1  13        2.47        3.67      5.08 o 
  -1   2  13       23.99       31.84      4.72 o 
   0   2  13      102.23       95.65      6.09 o 
   1   2  13       81.18       82.04      5.72 o 
   2   2  13       79.60       89.17     12.42 o 
   3   2  13       23.44       22.84      3.91 o 
   0   3  13      128.03      119.44      6.84 o 
   1   3  13       43.56       49.80      5.12 o 
   2   3  13       48.47       49.39      4.86 o 
   3   3  13       98.94       98.01      6.46 o 
   0  -1  14      149.54      165.77     18.07 o 
   0   0  14       62.20       73.52      8.08 o 
   1   0  14       12.36        6.17      3.25 o 
   0   1  14       94.70      106.80      6.35 o 
   1   1  14       23.96       29.47      7.20 o 
                                                 
